# Supplementary material for: Analysis of Volatile Metabolome and Transcriptome in Sweet Basil Under Drought Stress
Source: Curr Issues Mol Biol. 2025 Feb 11;47(2):117. doi: 10.3390/cimb47020117 (PMC11854773; doi:10.3390/cimb47020117)
Supplement: Supplementary file 1 [file cimb-47-00117-s001.zip]

Archive with 6 entries (6 files):
- supplementary Figure S1.pdf
- supplementary Table S1.xlsx
- supplementary Table S2.xlsx
- supplementary Table S3.xlsx
- supplementary Table S4.xlsx
- supplementary Table S5.xlsx
