# Supplementary material for: Analysis of Volatile Metabolome and Transcriptome in Sweet Basil Under Drought Stress
Source: Curr Issues Mol Biol. 2025 Feb 11;47(2):117. doi: 10.3390/cimb47020117 (PMC11854773; doi:10.3390/cimb47020117)
Supplement: Supplementary file 1 [file cimb-47-00117-s001.zip › supplementary Table S1.xlsx]

## Sheet: Sheet1
Gene	Primer Sequence
ObEF1α- F	AATGGCAAAAAGCTCGAAGA
ObEF1α- R	TCGCAGACATGACAGACACA
cluster-16587.0-F	GCGGAGAATGTGAGGGACAA
cluster-16587.0-R	GAATACGGCTATTGGGGGCA
cluster-42494.0-F	GGGGGAAGGAAAGCCAACAT
cluster-42494.0-R	CCATCGACAAACTGCAACCC
Cluster-42627.0-F	GAGGTGGACGAGATGGTTGG
Cluster-42627.0-R	GCCTTACGAAGCCTCCCATT
Cluster-45143.0-F	TGTGTGCTGGGATCACTGTC
Cluster-45143.0-R	AATGCACCGCAGCTATCGTA
Cluster-20502.9-F	TAACCAACGAGCACCACCTC
Cluster-20502.9-R	GCGCGTGAAGGTTTTCTTGT
Cluster-13812.0-F	CCTGGGCTTCTTGAAGACGT
Cluster-13812.0-R	TCCCCACCCATAATCCACCT
Cluster-9739.0-F	GCCTCCCTTCTGAGCCTTTT
Cluster-9739.0-R	ACCAACACTCAAAGCACCCA
Cluster-30215.1-F	ATCCCGATTTTGAGGCCGTT
Cluster-30215.1-R	TTCGGCAATTCCCCATTCGA
Cluster-31209.11-F	GTGGAGGAGTTCAGGAAGCC
Cluster-31209.11-R	GCTCTTGTTGCTGTGTGTGG
Cluster-31209.5-F	AAACTTCCAAGGGACGCCAA
Cluster-31209.5-R	CAGCCCCTTTGAGCCCATAA
