# Supplementary material for: Analysis of Volatile Metabolome and Transcriptome in Sweet Basil Under Drought Stress
Source: Curr Issues Mol Biol. 2025 Feb 11;47(2):117. doi: 10.3390/cimb47020117 (PMC11854773; doi:10.3390/cimb47020117)
Supplement: Supplementary file 1 [file cimb-47-00117-s001.zip › supplementary Table S2.xlsx]

## Sheet: Sheet1
Index	Quantitative ion	Qualitative ion	Molecular weight (Da)	Formula	Compounds	Class I	CAS	NIST_RI	CK-1	CK-2	CK-3	LD-1	LD-2	LD-3	MD-1	MD-2	MD-3	SD-1	SD-2	SD-3	QC01	QC02	QC03	cpd_ID	kegg_map
IS-04	59	45	104.18	C6H8D4O	3-Hexanone-2,2,4,4-d4	Ketone	24588-54-3	780.6001034661149	348444	286336	336299	363710	346031	304642	308591	307259	343604	301011	310790	298560	386724	362821	319314	-	-
XMW0670	94	68	95.048	C4H5N3	Acetonitrile, 2,2'-iminobis-	Nitrogen compounds	628-87-5	1108	2.22751e+07	3.86402e+07	2.40254e+07	2.78183e+07	2.5345e+07	2.6141e+07	5.99065e+07	4.34703e+07	2.88946e+07	4.48166e+07	5.50168e+07	5.69151e+07	3.78601e+07	3.43841e+07	3.25106e+07	-	-
D389	85	127	196.146	C12H20O2	(S)-3,3,6-Trimethylhepta-1,5-dien-4-yl acetate	Ester	3465-88-1	1173	100182	143866	144691	142218	152873	131656	202449	155291	156367	161503	189554	258802	154268	161159	176003	-	-
XMW1056	69	41	114.068	C6H10O2	2-Butenoic acid, ethyl ester, (Z)-	Ester	6776-19-8	830	99042	79380	102426	68205	90780	105508	106974	187593	105994	149637	130396	125205	81274	75664	89296	-	-
KMW0182	81	82	138.104	C9H14O	Furan, 2-pentyl-	Heterocyclic compound	3777-69-3	993	787111	899442	991088	944916	1.02304e+06	892741	1.19127e+06	1.04458e+06	1.24663e+06	756427	954985	1.3848e+06	792782	747850	649870	-	-
KMW0188	120	105	120.007	C4H8S2	2-Methyl-1,3-dithiacyclopentane	Heterocyclic compound	5616-51-3	1026	636149	905421	823153	815560	769048	736449	1.27172e+06	990176	899114	1.19098e+06	1.46617e+06	1.82158e+06	845042	825910	760502	-	-
KMW0319	137	67	152.12	C10H16O	7-Oxabicyclo[4.1.0]heptane, 1-methyl-4-(1-methylethenyl)-	Terpenoids	1195-92-2	1133	3.80968e+06	5.11554e+06	4.73796e+06	4.64858e+06	5.09722e+06	4.68956e+06	7.5857e+06	6.49907e+06	5.86397e+06	6.5815e+06	8.12449e+06	1.021e+07	5.55862e+06	4.9666e+06	4.8307e+06	C07271	ko00903,ko01110
XMW0717	119	91	134.073	C9H10O	Ethanone, 1-(2-methylphenyl)-	Ketone	577-16-2	1173	166799	210390	208008	205197	232518	201934	260584	219702	227249	221091	228348	268537	253063	230841	267935	-	-
XMW1309	54	136	136.1	C8H12N2	Pyrazine, tetramethyl-	Heterocyclic compound	1124-11-4	1088	60584.9	107142	96305.1	108510	107713	62707.2	141981	72661.1	97355.6	71060.7	95298.2	175342	65530.9	90637.5	70891.6	-	-
KMW0386	67	95	152.12	C10H16O	cis-Dihydrocarvone	Terpenoids	3792-53-8	1195	4.61219e+06	6.64297e+06	6.03951e+06	5.78065e+06	6.16349e+06	5.5883e+06	8.864e+06	6.77923e+06	6.00217e+06	7.48255e+06	8.72355e+06	1.10715e+07	7.09952e+06	6.868e+06	6.56308e+06	-	-
WMW0081	107	136	136.089	C9H12O	cis-2-(2-Pentenyl)furan	Heterocyclic compound	70424-13-4	1002	25553.7	47371.5	44263.4	47363.9	42262.3	28305.4	70784.9	37966.3	49062.3	51270	63250.2	120333	34090.7	40777.4	31052.7	-	-
NMW0758	55	70	116.084	C6H12O2	1-Butanol, 3-methyl-, formate	Ester	110-45-2	792	350577	258059	331445	292908	271666	411437	287087	405929	266707	415891	371021	396114	188296	186181	193141	C12293	-
XMW0573	83	84	84.069	C4H8N2	1,5-Diazabicyclo[3.1.0]hexane	Heterocyclic compound	13090-31-8	951	96099.2	86314	89753.9	88319.7	101208	89298.5	86850.1	102301	90653.4	86167.1	71894.7	74051.3	135217	102932	100601	-	-
KMW0296	93	121	136.125	C10H16	Cyclohexene, 1-methyl-4-(1-methylethylidene)-	Terpenoids	586-62-9	1088	9.97804e+06	2.13664e+07	2.09358e+07	2.27141e+07	2.16865e+07	1.28427e+07	2.94826e+07	1.38801e+07	1.93482e+07	1.52278e+07	1.97155e+07	3.93856e+07	1.27773e+07	1.68628e+07	1.22395e+07	C06075	-
KMW0046	58	57	100.089	C6H12O	2-Hexanone	Ketone	591-78-6	792	195291	166077	214947	186201	167713	269665	181155	245785	159840	247621	244821	235756	102647	106818	109027	-	-
XMW0119	69	41	140.12	C9H16O	Cyclopentanone, 2-methyl-3-(1-methylethyl)-	Ketone	54549-81-4	1028	6.495e+07	8.49893e+07	7.7187e+07	7.63674e+07	7.24984e+07	7.20323e+07	1.11835e+08	9.46788e+07	8.49985e+07	1.09613e+08	1.32909e+08	1.5138e+08	8.38328e+07	7.59461e+07	7.10279e+07	-	-
NMW0016	82	67	142.099	C8H14O2	Acetic acid, cyclohexyl ester	Ester	622-45-7	1043	385492	801731	671856	832463	732588	538323	1.28299e+06	705728	816423	913465	1.11169e+06	1.78578e+06	588351	708697	609075	C12297	-
XMW0416	79	136	136.125	C10H16	1,3-Cyclohexadiene, 5-butyl-	Hydrocarbons	30168-57-1	1043	2.12615e+07	4.4568e+07	3.87205e+07	4.73221e+07	4.23805e+07	3.04254e+07	7.24897e+07	4.02408e+07	4.70748e+07	5.24473e+07	6.20297e+07	9.86882e+07	3.38277e+07	4.13699e+07	3.41456e+07	-	-
KMW0235	93	41	136.125	C10H16	1,3,6-Octatriene, 3,7-dimethyl-, (Z)-	Terpenoids	3338-55-4	1038	5.76893e+07	1.22821e+08	1.06025e+08	1.29133e+08	1.14746e+08	8.26776e+07	2.00099e+08	1.10816e+08	1.30926e+08	1.44086e+08	1.72564e+08	2.7593e+08	9.28752e+07	1.11141e+08	9.25462e+07	-	-
KMW0608	55	41	134.077	C6H14OS	3-Mercaptohexanol	Alcohol	51755-83-0	1127	8965.21	9403.66	8634.58	9903.79	17972.2	8118.14	19904.5	13502.9	16915.2	30591.6	34907.6	51973.5	22109.9	18388.6	24397.9	-	-
XMW0115	42	45	87.068	C4H9NO	5-Methyloxazolidine	Heterocyclic compound	58328-22-6	795	235255	171010	222650	193351	171232	275474	200730	305791	187629	262748	276810	257204	139026	127151	133823	-	-
XMW1057	85	39	85.053	C4H7NO	Methacrylamide	Amine	79-39-0	1149	42094.8	56429.9	52893	53067	58108.4	52108.5	83656.5	69496.3	61556.7	68796.8	85039.7	103972	64596	56624.8	56486.8	-	-
KMW0067	83	55	98.073	C6H10O	3-Penten-2-one, 4-methyl-	Ketone	141-79-7	798	94782.6	86646.7	93034.8	79644.1	83401.4	119532	103257	127647	85159.3	129393	115653	115535	58043.1	49458.4	62968.7	-	-
KMW0159	70	56	116.12	C7H16O	1-Heptanol	Alcohol	111-70-6	970	25787	56689.7	49965.8	55624.1	47895.3	34634.2	94139.9	50385.5	52887.7	76798.8	89694.4	160178	46707.5	45513.6	41026.3	-	-
KMW0183	121	122	122.084	C7H10N2	Pyrazine, 2-ethyl-5-methyl-	Heterocyclic compound	13360-64-0	1005	642269	1.26344e+06	1.41158e+06	1.5216e+06	1.50175e+06	923056	1.56673e+06	854668	1.34136e+06	855513	967313	2.10042e+06	710055	864695	724353	-	-
NMW0010	66	39	132.094	C10H12	Dicyclopentadiene	Hydrocarbons	77-73-6	1003	32221.7	58686.6	66730	74641.8	69663.7	47517.4	76461.3	39363.4	65224.9	40038.2	45468.1	93810.8	35264.6	45522.1	36789.8	-	-
XMW0162	100	85	142.063	C7H10O3	3-Penten-2-one, 4-(acetyloxy)-, (Z)-	Ketone	38365-58-1	1005	395364	435161	482998	468095	493963	441344	573717	502030	620850	368903	454925	655397	382679	356767	323230	-	-
XMW0028	97	96	125.12	C8H15N	Pyridine, 2,3,4,5-tetrahydro-6-propyl-	Heterocyclic compound	1604-01-9	1028	2.14647e+07	2.89821e+07	2.62976e+07	2.55594e+07	2.41427e+07	2.4385e+07	3.94081e+07	3.2414e+07	2.86589e+07	3.85337e+07	4.80919e+07	5.44897e+07	2.84364e+07	2.52832e+07	2.31621e+07	C10138	-
KMW0236	99	58	141.061	C7H11NS	2-Isobutylthiazole	Heterocyclic compound	18640-74-9	1043	8932.07	14229.3	12658.7	14440	14239.4	8446.59	24207.6	14980.1	15086.3	16602.3	20847.4	32752	10736.8	13418.5	10974.6	-	-
XMW0900	96	81	138.104	C9H14O	3-Cyclohexen-1-one, 3,5,5-trimethyl-	Ketone	471-01-2	1044	69174.9	152637	106865	123500	142623	116093	210386	140033	136764	162783	192040	336977	97851.8	117886	115543	-	-
XMW1211	98	87	158.131	C9H18O2	2-Heptanol, acetate	Ester	5921-82-4	1043	13463.4	28570.1	30388	35364.3	28405.2	18253.1	54693.1	29243.6	36406	41367.2	46054.7	72751.8	20839.4	30359.5	27138.8	-	-
KMW0277	97	98	154.082	C9H14S	Thiophene, 2-pentyl-	Heterocyclic compound	4861-58-9	1170	345734	541742	455720	460995	487656	477732	766031	526222	387499	434040	604062	761892	506518	468691	442645	-	-
KMW0278	111	126	126.014	C6H6OS	Ethanone, 1-(2-thienyl)-	Heterocyclic compound	88-15-3	1092	7.44367e+06	1.34605e+07	8.0641e+06	9.42491e+06	8.7598e+06	8.89539e+06	2.14406e+07	1.56742e+07	9.96918e+06	1.61888e+07	1.99092e+07	2.08036e+07	1.32155e+07	1.18375e+07	1.12741e+07	-	-
WMW0048	41	55	140.12	C9H16O	6-Nonenal, (E)-	Aldehyde	2277-20-5	1124	12488.5	18799.6	10640.4	15033.2	15228.5	10028.3	23940.9	31866	20391.7	42242.3	55202.6	61716.3	26359.6	20654.3	22357.1	-	-
XMW0676	119	91	134.073	C9H10O	Ethanone, 1-(3-methylphenyl)-	Ketone	585-74-0	1182	434412	601315	549704	515538	553194	514798	808166	605890	536156	676001	784823	996133	645706	615927	581456	-	-
WMW0062	55	68	142.136	C9H18O	3-Nonen-1-ol, (Z)-	Alcohol	10340-23-5	1156	1.07237e+06	1.62532e+06	1.435e+06	1.46467e+06	1.5272e+06	1.41154e+06	2.12653e+06	1.54062e+06	1.14942e+06	1.23784e+06	1.65399e+06	2.05824e+06	1.75834e+06	1.69888e+06	1.53222e+06	-	-
XMW0681	69	41	152.12	C10H16O	6-Octenal, 7-methyl-3-methylene-	Aldehyde	55050-40-3	1147	1.38581e+07	1.83812e+07	1.69887e+07	1.70991e+07	1.83705e+07	1.71341e+07	2.59219e+07	2.19915e+07	2.03163e+07	2.246e+07	2.71157e+07	3.27943e+07	1.95917e+07	1.81049e+07	1.71553e+07	-	-
XMW0442	93	44	136.1	C8H12N2	Betahistine	Heterocyclic compound	5638-76-6	1185	2.0607e+07	2.9535e+07	2.6757e+07	2.54767e+07	2.71863e+07	2.52964e+07	4.07033e+07	3.05432e+07	2.67404e+07	3.38675e+07	4.05357e+07	5.17781e+07	3.13392e+07	2.98913e+07	2.87173e+07	D07522	-
XMW1138	69	41	154.136	C10H18O	6-Octen-1-ol, 7-methyl-3-methylene-	Terpenoids	13066-51-8	1195	801621	850522	934873	951243	999348	678656	681489	661633	697859	573790	561953	670643	1.178e+06	1.15309e+06	1.09794e+06	-	-
XMW0943	57	71	184.219	C13H28	Undecane, 3,5-dimethyl-	Hydrocarbons	17312-81-1	1207	302755	497801	406289	327229	349173	140208	453598	244497	419250	1.0581e+06	895740	1.93139e+06	559099	599713	510821	-	-
D81	81	94	168.079	C9H12O3	2-Furanpropanoic acid, ethyl ester	Heterocyclic compound	10031-90-0	1192	1.05492e+07	1.54562e+07	1.39312e+07	1.33681e+07	1.41442e+07	1.31087e+07	2.11483e+07	1.59712e+07	1.41173e+07	1.76547e+07	2.10273e+07	2.68614e+07	1.6264e+07	1.54779e+07	1.50543e+07	-	-
XMW0569	45	41	102.104	C6H14O	2-Hexanol, (R)-	Alcohol	26549-24-6	780	791781	661101	700840	808882	733492	664739	693532	709694	713292	661433	674787	648508	835076	814800	712675	-	-
KMW0066	44	56	100.089	C6H12O	Hexanal	Aldehyde	66-25-1	801	1.52813e+06	1.33324e+06	1.77867e+06	1.55662e+06	1.27719e+06	2.0509e+06	1.42974e+06	1.98263e+06	1.23896e+06	1.94285e+06	1.85427e+06	1.83745e+06	862304	838881	848664	C02373	-
WMW0189	69	99	114.068	C6H10O2	2-Butenoic acid, ethyl ester, (E)-	Ester	623-70-1	835	67533	56956	76771	50773	67074	81126	81841	146910	81648	102475	90146	88948	56162	51633	65387	-	-
XMW0256	41	69	98.073	C6H10O	3-Methylpenta-1,3-diene-5-ol, (E)-	Alcohol	1572-08-3	836	61445	48464	62322	38671	58964	74050	73899	117159	66833	94659	69078	74614	45335	41742	53839	-	-
XMW0153	121	136	136.125	C10H16	1,3-Cyclopentadiene, 1,2,3,4,5-pentamethyl-	Hydrocarbons	4045-44-7	983	349498	750200	643742	791202	600297	543839	1.34331e+06	727894	738277	1.00632e+06	1.19837e+06	2.17164e+06	562565	655510	540834	-	-
XMW0452	121	136	136.125	C10H16	2,4,6-Octatriene, 3,4-dimethyl-	Hydrocarbons	57396-75-5	1121	45055.8	63939.8	62567.4	55022.9	72119.8	54059.6	105394	87777.9	67115.3	88489.4	101732	134834	70450.1	74526.7	68112.9	-	-
KMW0198	93	91	136.125	C10H16	.alpha.-Phellandrene 1	Terpenoids	99-83-2	1006	2.82382e+06	5.45964e+06	6.13547e+06	6.67392e+06	6.45878e+06	4.056e+06	6.81134e+06	3.65802e+06	5.7804e+06	3.70156e+06	4.12446e+06	9.0482e+06	3.10198e+06	3.81012e+06	3.17202e+06	-	-
KMW0217	68	93	136.125	C10H16	D-Limonene	Terpenoids	5989-27-5	1030	4.58602e+07	6.37459e+07	5.80719e+07	5.80912e+07	5.46107e+07	5.25759e+07	8.58021e+07	6.84093e+07	6.30455e+07	8.02943e+07	9.79735e+07	1.1823e+08	6.0527e+07	5.62662e+07	5.17408e+07	C06099	ko00902,ko00903,ko01100,ko01110
WMW0214	71	57	156.188	C11H24	Nonane, 4,5-dimethyl-	Hydrocarbons	17302-23-7	1046	23284.9	25499.1	26468.7	30882.8	27559.4	24451.4	24180.5	18123.4	23054	18656.8	21459.1	24759.8	23298.5	21039.7	18154.7	-	-
XMW0771	68	67	136.125	C10H16	1,5-Cyclooctadiene, 3,4-dimethyl-	Hydrocarbons	21284-05-9	1046	1.42852e+06	3.10536e+06	2.67756e+06	3.31492e+06	2.89992e+06	2.09664e+06	5.02e+06	2.74819e+06	3.26439e+06	3.57435e+06	4.32011e+06	6.82543e+06	2.32686e+06	2.85295e+06	2.43297e+06	-	-
XMW0446	98	42	129.079	C6H11NO2	2,4-Dimethyl-2-oxazoline-4-methanol	Heterocyclic compound	39986-37-3	1031	4.937e+06	6.68095e+06	6.06733e+06	5.89553e+06	5.63873e+06	5.62632e+06	9.0822e+06	7.46747e+06	6.56498e+06	8.85339e+06	1.10074e+07	1.24888e+07	6.4808e+06	5.82396e+06	5.32728e+06	-	-
NMW0031	84	42	141.115	C8H15NO	Hygrine	Heterocyclic compound	496-49-1	1092	8.06656e+06	1.38052e+07	8.71556e+06	1.00318e+07	9.2953e+06	9.47557e+06	2.12698e+07	1.57619e+07	1.0466e+07	1.61083e+07	1.96623e+07	2.04156e+07	1.36646e+07	1.23052e+07	1.16738e+07	C06179	ko00960,ko01100
XMW0411	71	68	128.12	C8H16O	Cyclohexanol, 2,6-dimethyl-	Alcohol	5337-72-4	1112	74194.9	147050	98883.9	105244	92294.9	111514	157282	140487	73228.6	111207	113580	194028	124835	120319	128855	-	-
XMW1392	91	105	148.125	C11H16	2-Methyl-7-exo-vinylbicyclo[4.2.0]oct-1(2)-ene	Hydrocarbons	107914-89-6	1112	106499	124109	116970	112622	108876	105111	119973	100589	97820.9	130624	133725	129863	107816	68720.8	91521.4	-	-
XMW0907	108	81	168.079	C9H12O3	2-(2-Acetoxy-1-propyl)furan, (S)	Heterocyclic compound	60830-70-8	1143	3.16054e+07	4.23205e+07	3.90059e+07	3.90628e+07	4.19945e+07	3.91121e+07	6.10142e+07	5.17864e+07	4.73998e+07	5.28363e+07	6.52121e+07	7.99806e+07	4.52768e+07	4.08813e+07	3.94822e+07	-	-
XMW0914	95	110	110.048	C5H6N2O	Ethanone, 1-(1H-pyrazol-4-yl)-	Heterocyclic compound	25016-16-4	1156	1.1005e+07	2.03264e+07	1.55766e+07	1.70078e+07	1.77026e+07	1.90952e+07	2.66415e+07	1.79131e+07	9.11958e+06	8.46348e+06	1.44062e+07	1.71246e+07	1.49178e+07	1.3931e+07	1.33362e+07	-	-
KMW0342	154	95	154.136	C10H18O	Citronellal	Terpenoids	106-23-0	1153	7.9581e+06	1.04923e+07	9.83595e+06	9.77517e+06	1.04207e+07	9.75174e+06	1.45723e+07	1.23124e+07	1.16094e+07	1.26453e+07	1.5125e+07	1.77319e+07	1.11174e+07	1.0526e+07	9.97621e+06	C17384	-
NMW0074	79	91	152.12	C10H16O	Bicyclo[3.1.1]hept-2-ene-2-methanol, 6,6-dimethyl-	Terpenoids	515-00-4	1195	221563	293689	324920	299271	335230	286864	336591	293427	280481	276781	374118	417535	323193	295647	296078	C11938	ko00903
XMW1432	81	39	96.094	C7H12	2,4-Dimethyl 1,4-pentadiene	Hydrocarbons	4161-65-3	780	63930.7	52299.6	74073.9	57269.2	54618.8	88929.9	58429.4	90768.9	51586.8	77404.8	77975.3	78784.6	33917.6	36543	41626.6	-	-
XMW0103	97	98	98.019	C5H6S	Thiophene, 3-methyl-	Heterocyclic compound	616-44-4	786	11911.5	11407	16450.8	11851.8	13708.9	16725.3	14930.8	26396.6	15998.9	23217.1	17712.6	16616.3	13137.1	9500.44	13221.8	-	-
XMW0637	70	42	112.089	C7H12O	Cyclobutanone, 2,2,3-trimethyl-	Ketone	1449-49-6	847	2.00272e+06	1.74818e+06	2.23634e+06	1.54486e+06	2.00098e+06	2.34864e+06	2.36941e+06	3.80654e+06	2.29498e+06	3.04238e+06	2.60249e+06	2.63895e+06	1.81529e+06	1.64819e+06	2.01827e+06	-	-
WMW0187	45	69	102.104	C6H14O	2-Hexanol	Alcohol	626-93-7	801	291756	261184	322283	296945	267413	400773	289528	376794	255752	381092	378123	370115	165025	166072	206104	-	-
XMW0279	67	45	114.104	C7H14O	E-1-Methoxy-4-hexene	Hydrocarbons	134777-60-9	801	292528	254117	327381	273568	254515	429495	272070	392069	233294	372051	361477	371568	162302	164702	170125	-	-
KMW0070	91	106	106.078	C8H10	Benzene, 1,3-dimethyl-	Aromatics	108-38-3	866	27216.3	33144.9	40575.7	35481.6	36804.1	33080.1	43301.3	36833.2	41441.2	38552.7	32517.4	57077.5	32225.6	30340.6	30034.8	C07208	ko01100
XMW0276	83	55	112.089	C7H12O	4-Hexen-3-one, 5-methyl-	Ketone	13905-10-7	1080	9366.56	14201	13081.4	15689.8	13404.1	16363	17552.6	14014.1	14056.4	14915	18075.8	24220.2	15720.1	13975.6	19740.2	-	-
XMW0881	83	55	114.068	C6H10O2	2-Butenoic acid, 3-methyl-, methyl ester	Ester	924-50-5	842	6.13397e+06	5.80562e+06	7.07045e+06	4.81099e+06	6.22794e+06	7.30443e+06	7.25115e+06	1.12282e+07	7.17566e+06	9.11075e+06	8.3015e+06	8.39026e+06	5.96531e+06	5.18881e+06	6.17162e+06	-	-
XMW1118	55	83	112.089	C7H12O	CyclohexanecarboxAldehyde	Aldehyde	2043-61-0	963	29919.6	22850.7	24770.6	25255.9	26561.4	23286.9	21523.8	24265.9	18433.2	22240.7	15246.9	19054.5	29838.6	26072.9	27583.6	-	-
XMW0084	121	136	136.125	C10H16	2,4,6-Octatriene, 2,6-dimethyl-	Terpenoids	673-84-7	1131	24501.7	37580.9	30454.3	31382.3	29416.4	18761.6	60232.5	35048.3	30802.9	32403.5	47879.5	82832.8	37385.2	26713.2	29548.4	-	-
XMW0121	111	41	168.188	C12H24	1-Nonene, 4,6,8-trimethyl-	Hydrocarbons	54410-98-9	1012	4802.28	6168.97	6493.67	6138.19	6921.97	3926.33	8247.86	7642	7056.1	10758.1	15595.4	13561	6615.11	6534.84	5936.16	-	-
XMW0310	85	41	116.084	C6H12O2	2H-Pyran-2-methanol, tetrahydro-	Heterocyclic compound	100-72-1	992	446371	510112	570609	547369	588657	510247	649048	588596	723606	427095	533749	758770	440105	409555	359639	-	-
WMW0126	67	95	124.125	C9H16	1,3-Hexadiene, 3-ethyl-2-methyl-	Hydrocarbons	61142-36-7	1031	4.09685e+07	5.59699e+07	5.12352e+07	5.05715e+07	4.82183e+07	4.65186e+07	7.46139e+07	6.07334e+07	5.56999e+07	7.09079e+07	8.57025e+07	1.02912e+08	5.2648e+07	4.94917e+07	4.57107e+07	-	-
KMW0244	121	136	136.1	C8H12N2	Pyrazine, 2-methyl-5-(1-methylethyl)-	Heterocyclic compound	13925-05-8	1059	526252	1.1287e+06	1.00973e+06	1.0076e+06	1.03701e+06	713659	1.87781e+06	964703	1.18737e+06	1.34623e+06	1.64925e+06	2.78461e+06	821490	1.06824e+06	1.01543e+06	-	-
KMW0261	107	108	108.058	C7H8O	p-Cresol	Phenol	106-44-5	1077	1.9896e+06	4.26958e+06	4.10334e+06	4.5019e+06	4.33004e+06	2.53428e+06	5.81919e+06	2.74637e+06	3.82174e+06	3.02706e+06	3.89466e+06	7.71544e+06	2.56649e+06	3.29522e+06	2.42592e+06	C01468	ko01100
XMW1218	58	43	172.146	C10H20O2	2-Nonanone, 3-(hydroxymethyl)-	Ketone	67801-33-6	1093	2.82375e+06	4.58603e+06	3.10198e+06	3.4601e+06	3.22905e+06	3.24859e+06	6.76722e+06	5.14819e+06	3.58116e+06	5.28043e+06	6.29591e+06	6.52183e+06	4.55364e+06	4.17754e+06	4.04e+06	-	-
w32	98	70	158.131	C9H18O2	Acetic acid, heptyl ester	Ester	112-06-1	1112	14577.4	14797.5	21678.5	17556.5	15953.6	12501.3	34850	31880.2	24822.6	70339.7	75058.9	116977	40076.5	36657.8	32184	-	-
XMW1295	58	42	172.194	C10H24N2	1,6-HexanediAmine, N,N,N',N'-tetramethyl-	Amine	111-18-2	1206	104774	165986	131692	104644	114081	47148.5	150693	85447.5	139554	370198	313875	693732	184628	203659	179406	-	-
WMW0100	55	41	142.136	C9H18O	3-Nonen-1-ol, (E)-	Alcohol	10339-61-4	1143	8.62639e+06	1.12107e+07	1.06015e+07	1.06088e+07	1.14083e+07	1.06454e+07	1.59366e+07	1.34519e+07	1.25463e+07	1.38677e+07	1.65586e+07	1.98533e+07	1.20688e+07	1.13538e+07	1.07704e+07	-	-
XMW1385	81	121	121.064	C6H7N3	3-Imidazol-1-ylpropanenitrile	Heterocyclic compound	23996-53-4	1159	3.89001e+06	5.82607e+06	5.21547e+06	4.98614e+06	5.28402e+06	4.99611e+06	8.69082e+06	6.33199e+06	5.10885e+06	6.86424e+06	8.66989e+06	1.08037e+07	6.25857e+06	5.95825e+06	5.69141e+06	-	-
WMW0061	133	134	134.073	C9H10O	BenzAldehyde, 2-ethyl-	Aldehyde	22927-13-5	1176	12195.8	10266.4	13869.2	8386.58	9888.77	16120.2	13668.4	14783.4	13066.5	10756.8	10421.6	14359.5	10442.2	13933.6	10474.2	-	-
XMW1409	120	93	135.105	C9H13N	(R)-(+)-1-(p-Tolyl)ethylAmine	Amine	4187-38-6	1185	408226	603884	541017	510311	555696	520656	843570	620669	552056	676621	844478	1.11208e+06	620430	612293	607305	-	-
XMW0894	57	84	128.157	C9H20	Hexane, 3-ethyl-2-methyl-	Hydrocarbons	16789-46-1	845	2.90514e+06	2.67294e+06	3.09432e+06	2.32832e+06	2.72667e+06	3.16136e+06	3.48019e+06	5.13925e+06	3.51534e+06	4.66072e+06	4.08473e+06	4.40367e+06	2.8532e+06	2.38702e+06	2.79154e+06	-	-
NMW0764	59	31	116.084	C6H12O2	4-Hydroxy-3-hexanone	Ketone	4984-85-4	846	12260.1	11227.7	13988.4	8837.28	13219.8	13012.5	15842.7	25219.2	14295.1	26206	23809.9	24937.3	16366.5	12811.5	13713.1	C02948	-
XMW0574	57	68	142.099	C8H14O2	4-Penten-1-ol, propanoate	Ester	30563-30-5	974	3.03093e+06	4.50804e+06	5.84988e+06	8.18639e+06	5.21936e+06	9.31745e+06	1.28169e+07	1.58182e+07	6.79027e+06	5.20598e+06	7.6285e+06	6.84193e+06	3.66744e+06	3.2229e+06	2.86346e+06	-	-
D373	79	77	112.089	C7H12O	2,4-Heptadien-1-ol, (E,E)-	Alcohol	33467-79-7	1004	736837	1.4099e+06	1.60721e+06	1.75552e+06	1.68798e+06	1.06417e+06	1.78932e+06	939609	1.48923e+06	968849	1.09797e+06	2.38292e+06	804932	1.00933e+06	823001	-	-
XMW0522	92	121	121.089	C8H11N	Pyridine, 3-propyl-	Heterocyclic compound	4673-31-8	986	847950	1.86494e+06	1.64685e+06	2.05187e+06	1.51214e+06	1.35396e+06	3.39029e+06	1.78369e+06	1.82361e+06	2.54897e+06	3.05573e+06	5.42725e+06	1.3904e+06	1.66257e+06	1.35789e+06	-	-
KMW0223	121	93	136.125	C10H16	1,3-Cyclohexadiene, 1-methyl-4-(1-methylethyl)-	Terpenoids	99-86-5	1012	599257	1.28771e+06	1.11716e+06	1.11991e+06	1.13818e+06	794368	2.14552e+06	951990	1.20022e+06	1.50905e+06	1.72207e+06	3.23485e+06	764029	1.06748e+06	767187	C09898	-
NMW0012	105	120	120.094	C9H12	Benzene, 1,2,3-trimethyl-	Aromatics	526-73-8	1013	102223	229241	190822	196431	199096	131889	383506	167300	209349	261157	305216	569410	134016	195797	136158	-	-
KMW0206	61	129	129.061	C6H11NS	Pentanenitrile, 5-(methylthio)-	Others	59121-25-4	1207	971618	1.62881e+06	1.25556e+06	988577	1.10374e+06	414349	1.43515e+06	791301	1.31472e+06	3.35981e+06	2.84747e+06	6.27611e+06	1.74524e+06	1.88807e+06	1.62433e+06	-	-
D275	134	72	149.12	C10H15N	BenzenemethanAmine, N,N,.alpha.-trimethyl-	Amine	2449-49-2	1077	13018.5	26055.4	29983	24936.7	27480.2	19975.1	34801.9	29035.4	28817.6	42353.6	39702.7	58427.9	24806.2	23587.3	22863.5	-	-
NMW0033	95	67	95.037	C5H5NO	2(1H)-Pyridinone	Heterocyclic compound	142-08-5	1094	7.1986e+06	1.21677e+07	7.93132e+06	9.08423e+06	8.36491e+06	8.48181e+06	1.82843e+07	1.35448e+07	9.0406e+06	1.38257e+07	1.6803e+07	1.75252e+07	1.22953e+07	1.13705e+07	1.06825e+07	C02502	-
WMW0005	108	81	150.104	C10H14O	Pinocarvone	Terpenoids	30460-92-5	1164	421815	759348	561792	588913	634927	660528	951516	645956	376632	353906	540428	654726	563806	525895	507060	C09884	ko00903
NMW0041	69	41	150.141	C11H18	(E)-4,8-Dimethylnona-1,3,7-triene	Terpenoids	19945-61-0	1116	43037.4	43911.5	48728.4	40525.3	49896.8	44374.8	71301.6	43721.2	55330	59020.1	71178.2	103611	48709.8	44034.1	48565.7	C21795	-
XMW1389	136	121	136.089	C9H12O	2,3-Dimethylanisole	Ether	2944-49-2	1144	85010.8	114167	104700	95325.5	115161	105818	172133	164724	131022	152507	194129	263956	124524	115328	114341	-	-
XMW0727	134	133	134.073	C9H10O	BenzAldehyde, 2,5-dimethyl-	Aldehyde	5779-94-2	1208	28162.1	44138.9	42969.1	43906.4	50829.5	33525.9	91888.4	78378.9	80055	185822	247117	288228	114078	124451	145127	-	-
KMW0061	73	56	116.084	C6H12O2	Isobutyl acetate	Ester	110-19-0	772	662229	602510	655136	722241	668815	605265	616435	601098	609179	576703	603322	577215	757459	710402	604768	-	-
XMW0598	118	117	118.078	C9H10	.alpha.-Methylstyrene	Aromatics	98-83-9	986	4571.59	11008.4	8703.11	13196.3	9681.35	7080.53	17850.1	9799.61	9993.09	12955.4	16383.3	28724.5	8568.81	9687.22	7790.41	-	-
XMW1117	55	70	142.099	C8H14O2	2-Propenoic acid, pentyl ester	Ester	2998-23-4	974	706592	1.19052e+06	1.30679e+06	1.60505e+06	1.17978e+06	1.47189e+06	2.53256e+06	2.35415e+06	1.37286e+06	1.50177e+06	1.87439e+06	2.59331e+06	977605	1.00075e+06	847519	-	-
D335	94	41	136.1	C8H12N2	Pyrazine, (2-methylpropyl)-	Heterocyclic compound	29460-92-2	1074	962165	2.06793e+06	2.03471e+06	2.27143e+06	2.13664e+06	1.2457e+06	2.88919e+06	1.37841e+06	1.89405e+06	1.52091e+06	1.94347e+06	3.84071e+06	1.26108e+06	1.65015e+06	1.22536e+06	-	-
XMW1209	71	70	158.131	C9H18O2	Propanoic acid, 2-methyl-, 2-methylbutyl ester	Ester	2445-69-4	1016	9.53334e+07	1.24277e+08	1.13714e+08	1.11812e+08	1.05923e+08	1.06184e+08	1.62273e+08	1.3871e+08	1.23409e+08	1.60254e+08	1.93964e+08	2.18805e+08	1.23004e+08	1.10951e+08	1.04088e+08	-	-
XMW0495	82	39	112.052	C6H8O2	Dehydromevalonic lactone	Ester	2381-87-5	1169	670798	1.09978e+06	891378	921526	962864	969933	1.47287e+06	1.0234e+06	693201	787135	1.10539e+06	1.3538e+06	1.02523e+06	931460	860498	-	-
XMW1337	57	71	184.219	C13H28	Nonane, 3-methyl-5-propyl-	Hydrocarbons	31081-18-2	1185	165307	231086	219104	198279	207703	194237	341441	257938	210095	278921	326675	414163	248357	272709	223215	-	-
XMW0026	60	73	130.099	C7H14O2	Heptanoic Acid	Acid	111-14-8	1080	18657.8	40113.8	36026.1	40429.5	39933.3	24641.2	55286.8	26436.6	37126	28460.6	36666.6	73207.4	25811.8	29976.1	24577.7	C17714	-
D197	67	109	152.12	C10H16O	3-Oxatricyclo[4.1.1.0(2,4)]octane, 2,7,7-trimethyl-	Terpenoids	1686-14-2	1095	2.70387e+07	4.51238e+07	2.91611e+07	3.33109e+07	3.08255e+07	3.14908e+07	6.85337e+07	5.12519e+07	3.48673e+07	5.28948e+07	6.37111e+07	6.57888e+07	4.41466e+07	4.06017e+07	3.90052e+07	C02759	ko00903
KMW0337	139	111	154.136	C10H18O	4-Isopropyl-1-methylcyclohex-2-enol	Terpenoids	619-62-5	1126	51216.7	81941.1	73647.1	68897	86200.8	73948.8	135941	107134	83648.5	117552	147395	188771	82489	82765.6	85814.4	-	-
NMW0061	120	65	137.048	C7H7NO2	1-methyl-2-nitro-Benzene	Aromatics	88-72-2	1161	41655	59218.6	50312.7	50691.2	53605	53038.6	79540.9	57890.4	38562.4	41161.9	56771.8	73047.7	52666.9	48872.7	47113.8	C19597	-
KMW0366	82	67	170.131	C10H18O2	Butanoic acid, 3-hexenyl ester, (Z)-	Ester	16491-36-4	1187	851474	1.24251e+06	1.11896e+06	1.05247e+06	1.10501e+06	1.03522e+06	1.65189e+06	1.2492e+06	1.06603e+06	1.39247e+06	1.62184e+06	2.07391e+06	1.35098e+06	1.18132e+06	1.10654e+06	-	-
XMW1332	71	43	142.099	C8H14O2	2,2'-Bifuran, octahydro-	Heterocyclic compound	1592-33-2	1079	10343.8	11806.8	15202.8	8787.53	8618.88	7207.52	21053.2	18329.1	27145.2	24280.7	25936.8	44481.9	17927.8	15237.8	15087.5	-	-
KMW0036	100	71	100.089	C6H12O	3-Hexanone	Ketone	589-38-8	784	10255.8	7821.44	9582.81	11216.6	8149.7	13684.6	11739	12720.6	8065.34	12090.7	11703.4	10811.4	6388.96	6443.48	6810.73	-	-
XMW0180	55	45	130.063	C6H10O3	2-Propenoic acid, 2-methoxyethyl ester	Ester	3121-61-7	851	4.54136e+06	4.02184e+06	5.02874e+06	3.56311e+06	4.56022e+06	5.32506e+06	5.3093e+06	8.74112e+06	5.20928e+06	7.00625e+06	6.08498e+06	6.01071e+06	4.04974e+06	3.83676e+06	4.55961e+06	-	-
KMW0160	106	61	106.045	C4H10OS	1-Propanol, 3-(methylthio)-	Alcohol	505-10-2	981	34827.4	79213.4	64688.6	83000.6	65597.2	55572.1	137800	72850.4	75315.2	100109	119176	213246	57843.5	69169.2	56866.8	-	-
XMW0483	95	94	95.037	C5H5NO	1H-Pyrrole-2-carboxAldehyde	Heterocyclic compound	1003-29-8	1012	6836.85	10692	8773.45	9605.43	8583.13	8989.22	20785.3	14365.7	9596.21	20231.6	18491.9	29876.1	12183.4	9400.35	11101.8	-	-
D366	140	55	140.12	C9H16O	3-Octen-2-one, 7-methyl-	Ketone	33046-81-0	1113	5156.36	8996.25	8245.8	8341.74	8798.65	8642.73	15073.2	12056.8	9305.33	13120.2	16729.1	20720.9	9921.14	8838.77	9311.84	-	-
XMW1235	87	45	143.131	C8H17NO	N,N-Dimethylhexanamide	Amine	5830-30-8	1017	49721.9	68060.6	62794	61598.4	56056.9	52453.2	92435.3	71208.4	65372.6	88796.1	104917	131705	64485.6	60353.3	53119.5	-	-
XMW1208	42	41	70.028	CH2N4	1H-Tetrazole	Heterocyclic compound	288-94-8	1019	4.17687e+06	5.58466e+06	5.0233e+06	4.99958e+06	4.70669e+06	4.73825e+06	7.57778e+06	6.17891e+06	5.5905e+06	7.28793e+06	9.00361e+06	1.04503e+07	5.4317e+06	5.0899e+06	4.7254e+06	-	-
KMW0224	91	122	122.073	C8H10O	Benzene, (methoxymethyl)-	Ether	538-86-3	969	3.3769e+06	7.0746e+06	6.48313e+06	6.69142e+06	6.0012e+06	4.38556e+06	1.21154e+07	6.20824e+06	6.67929e+06	9.16542e+06	1.13043e+07	1.98053e+07	5.22156e+06	6.21044e+06	5.27197e+06	-	-
XMW1335	57	41	156.115	C9H16O2	3,4-Hexanedione, 2,2,5-trimethyl-	Ketone	20633-03-8	1039	128572	276374	233481	290423	247429	185861	446893	249688	289002	325819	390421	613042	200638	248343	214496	-	-
NMW0034	81	69	152.12	C10H16O	Fenchone	Terpenoids	1195-79-5	1096	2.07893e+07	3.60111e+07	2.24543e+07	2.59513e+07	2.39326e+07	2.42604e+07	5.57813e+07	4.10431e+07	2.7229e+07	4.20493e+07	5.17833e+07	5.35956e+07	3.53337e+07	3.21545e+07	3.03089e+07	C09859	-
XMW0532	96	95	138.091	C6H10N4	1H-Pyrazole-1-carboximidamide, 3,5-dimethyl-	Heterocyclic compound	22906-75-8	1096	1.92095e+07	3.30501e+07	2.10279e+07	2.4016e+07	2.24415e+07	2.23013e+07	5.06851e+07	3.73681e+07	2.47377e+07	3.80744e+07	4.67192e+07	4.8549e+07	3.31503e+07	3.00455e+07	2.83718e+07	-	-
XMW0529	95	93	172.102	C10H17Cl	Bicyclo[2.2.1]heptane, 2-chloro-1,7,7-trimethyl-, (1R-endo)-	Terpenoids	30462-53-4	1116	18256.3	29594.3	23400	27729.4	31229.5	26265.2	44798.4	34972	31929.8	44077.4	50094.5	69453.9	30896.5	33729.4	31807.2	-	-
NMW0052	83	55	150.104	C10H14O	2-Methyl-6-methyleneocta-2,7-dien-4-one	Terpenoids	539-70-8	1145	1.35297e+07	1.79304e+07	1.66837e+07	1.67634e+07	1.79628e+07	1.67807e+07	2.54252e+07	2.13944e+07	1.98184e+07	2.18387e+07	2.66743e+07	3.20481e+07	1.92055e+07	1.77151e+07	1.68225e+07	C20944	ko00902,ko01110
KMW0338	83	55	140.12	C9H16O	2-Nonenal, (E)-	Aldehyde	18829-56-6	1162	511331	815491	657778	722226	730253	720709	1.01735e+06	698902	459350	427982	639974	763623	793995	734406	680023	-	-
XMW0913	109	81	152.12	C10H16O	cis-Chrysanthenol	Terpenoids	55722-60-6	1162	395727	713603	547493	601147	623592	645528	960756	651238	376758	358727	576038	689299	547363	522836	487934	-	-
XMW0602	71	57	184.219	C13H28	Undecane, 5,7-dimethyl-	Hydrocarbons	17312-83-3	1190	1.62346e+06	2.38613e+06	2.14766e+06	2.05865e+06	2.18675e+06	2.02895e+06	3.35278e+06	2.48482e+06	2.17216e+06	2.80009e+06	3.31663e+06	4.30716e+06	2.48466e+06	2.40794e+06	2.29777e+06	-	-
XMW0089	84	41	154.136	C10H18O	4-Decenal, (E)-	Aldehyde	65405-70-1	1198	1.09121e+06	1.79617e+06	1.43106e+06	1.14765e+06	1.2483e+06	490886	1.63857e+06	876160	1.49112e+06	3.7884e+06	3.19765e+06	7.01715e+06	1.96393e+06	2.14796e+06	1.8421e+06	-	-
D355	69	41	149.12	C10H15N	2,6-Octadienenitrile, 3,7-dimethyl-, (Z)-	Nitrogen compounds	31983-27-4	1231	20878.2	33873.3	26510	29453.8	32207.4	30566	61683.9	43079.9	37724.8	44560	58942.7	66911.3	30485.1	37947.7	31704.7	-	-
KMW0088	98	83	98.073	C6H10O	2-Hexenal, (E)-	Aldehyde	6728-26-3	854	4.3544e+06	3.77079e+06	4.69174e+06	3.39213e+06	4.21986e+06	4.76365e+06	4.84288e+06	7.68607e+06	4.80795e+06	6.4143e+06	5.54656e+06	5.61106e+06	3.87896e+06	3.60843e+06	4.16962e+06	C08497	-
XMW0201	69	41	98.073	C6H10O	4-Hexen-3-one	Ketone	2497-21-4	855	6.27348e+06	5.55534e+06	7.0578e+06	5.02834e+06	6.38044e+06	7.37937e+06	7.37762e+06	1.21676e+07	7.19216e+06	9.59575e+06	8.18338e+06	8.27484e+06	5.88152e+06	5.22421e+06	6.32813e+06	-	-
KMW0175	94	66	94.042	C6H6O	Phenol	Phenol	108-95-2	980	128630	120462	112649	141302	132671	108427	9	95549.1	77334.1	9	9	9	221273	157508	127730	C00146	ko00350,ko01100
XMW1204	61	134	134.04	C5H10O2S	Ethyl (methylthio)acetate	Ester	4455-13-4	989	3709.34	6864.07	8694.27	7963.62	6867.1	4877.67	15220.6	8618.13	7814.82	10959.1	12205.2	19024.2	6537.34	9392.62	5692.54	-	-
XMW1237	83	55	128.084	C7H12O2	3-Pentenoic Acid, 2,2-dimethyl-	Acid	16642-52-7	997	124197	132548	148822	151786	152906	142553	173362	151190	173652	116598	131834	193776	117793	114153	96732.7	-	-
XMW0228	83	70	126.104	C8H14O	Cyclohexanol, 1-ethenyl-	Alcohol	1940-19-8	1020	4.94998e+07	6.5957e+07	5.98421e+07	5.84452e+07	5.58361e+07	5.54408e+07	8.79811e+07	7.4011e+07	6.52174e+07	8.69641e+07	1.06734e+08	1.2084e+08	6.50696e+07	5.80009e+07	5.37277e+07	-	-
WMW0084	150	108	150.054	C6H14S2	DiSulfur compounds, bis(1-methylethyl)	Sulfur compounds	4253-89-8	1021	50841.1	63734.6	57143.1	63640.3	58750.6	58054.6	90515.4	75188.4	69306.3	91829.6	106501	119143	61140.5	63739	65542.6	-	-
XMW0403	57	43	156.188	C11H24	Nonane, 2,5-dimethyl-	Hydrocarbons	17302-27-1	1021	2.6158e+06	3.36289e+06	3.1125e+06	3.05488e+06	2.95592e+06	2.95233e+06	4.37515e+06	3.76678e+06	3.37462e+06	4.28313e+06	5.13057e+06	5.75869e+06	3.30375e+06	3.0595e+06	2.87993e+06	-	-
WMW0127	55	81	128.12	C8H16O	3-Octen-1-ol, (Z)-	Alcohol	20125-84-2	1055	2.22209e+06	4.51847e+06	3.97169e+06	4.80385e+06	4.24028e+06	3.15022e+06	7.09397e+06	4.12039e+06	4.81388e+06	5.17445e+06	6.11959e+06	9.30692e+06	3.48998e+06	4.18377e+06	3.51817e+06	-	-
KMW0286	137	152	152.095	C8H12N2O	Pyrazine, 2-methoxy-3-(1-methylethyl)-	Heterocyclic compound	25773-40-4	1097	2.56073e+06	4.82911e+06	2.79101e+06	3.29958e+06	3.09324e+06	3.14126e+06	8.16155e+06	5.90681e+06	3.57243e+06	5.99902e+06	7.60497e+06	7.89358e+06	4.90813e+06	4.23918e+06	4.1055e+06	-	-
KMW0305	135	150	150.104	C10H14O	3-Methyl-2-(2-methyl-2-butenyl)-furan	Heterocyclic compound	15186-51-3	1093	833084	1.57009e+06	923648	1.07662e+06	1.03807e+06	1.02993e+06	2.66554e+06	1.95726e+06	1.21307e+06	2.01572e+06	2.51376e+06	2.6784e+06	1.58542e+06	1.45998e+06	1.42898e+06	-	-
D316	136	79	136.125	C10H16	Adamantane	Hydrocarbons	281-23-2	1116	60831.7	78540.9	73240.9	62723.8	84514.4	65616.6	119077	88311.5	70633.8	106091	115869	146186	87081.7	88078.1	93561.7	-	-
KMW0365	95	79	166.099	C10H14O2	2-((3,3-Dimethyloxiran-2-yl)methyl)-3-methylfuran	Heterocyclic compound	92356-06-4	1176	314023	484644	453578	415967	442297	432569	702334	497641	502921	598442	685639	944316	490634	533547	567681	-	-
NMW0071	59	93	154.136	C10H18O	L-.alpha.-Terpineol	Terpenoids	10482-56-1	1190	1.68324e+07	2.44172e+07	2.2153e+07	2.10979e+07	2.2454e+07	2.08371e+07	3.35127e+07	2.54592e+07	2.24323e+07	2.80694e+07	3.33257e+07	4.24894e+07	2.56143e+07	2.48421e+07	2.40205e+07	C11393	ko00902,ko01100,ko01110
XMW1386	69	152	152.084	C9H12O2	2-Acetyl-4,4-dimethyl-cyclopent-2-enone	Ketone	81979-96-6	1213	890467	1.51085e+06	1.1843e+06	939057	1.01485e+06	384104	1.36044e+06	668317	1.23914e+06	3.23252e+06	2.73128e+06	5.98643e+06	1.63384e+06	1.79817e+06	1.54277e+06	-	-
KMW0404	128	129	128.063	C10H8	Naphthalene	Aromatics	91-20-3	1182	379053	447076	418793	489355	460419	407522	1.03875e+06	782668	837347	933961	1.0634e+06	1.40363e+06	782036	674930	644879	C00829	ko01100
KMW0627	105	77	164.084	C10H12O2	Benzoic acid, 1-methylethyl ester	Ester	939-48-0	1217	16939.1	22497.3	32754.2	39859.3	26781	27605.1	27405.8	21602.1	31888.9	24795.9	30714	36121.9	30314.3	23687.1	31623.8	-	-
WMW0227	146	148	145.969	C6H4Cl2	Benzene, 1,4-dichloro-	Aromatics	106-46-7	1021	3061.22	4878.63	4829.41	4486.06	5688.13	5126.92	7429.15	4376.59	4779.04	5905.75	6940.78	8080.26	5516.07	4363.94	5325.94	C07092	ko01100
KMW0199	41	93	136.125	C10H16	.beta.-Myrcene	Terpenoids	123-35-3	991	1.79074e+06	3.88499e+06	3.38074e+06	4.29996e+06	3.15638e+06	2.82198e+06	7.11725e+06	3.76923e+06	3.79206e+06	5.23978e+06	6.37737e+06	1.13487e+07	2.88835e+06	3.554e+06	2.88764e+06	C06074	ko00902,ko01110
D131	54	39	84.058	C5H8O	3-Pentyn-1-ol	Alcohol	10229-10-4	778	55144.4	42902.2	54023.9	46008.1	48183.3	65476.1	46391.9	67301.7	42326.1	61593.5	60644	65011.3	31969.2	29328.7	33134.3	-	-
XMW0312	91	106	106.078	C8H10	Ethylbenzene	Aromatics	100-41-4	855	9955.07	13011.1	15735.7	13878.3	14353.5	12929.3	20360.5	16724.7	17059.8	15006.5	17636.4	24755.6	14073.4	13143.3	11053.8	C07111	ko01100
XMW1232	101	45	144.163	C8H20N2	Hydrazine, 1,1-bis(2-methylpropyl)-	Nitrogen compounds	16596-38-6	980	10022.1	16613.8	15716.7	22747.2	16311.2	23878	35679.9	38350.6	20030.6	18023.3	23243	31923.7	11685.1	13625.5	10659.4	-	-
XMW1378	91	106	134.073	C9H10O	4,6-Octadiyn-3-one, 2-methyl-	Ketone	29743-33-7	1023	9.72015e+06	1.45209e+07	1.31751e+07	1.33886e+07	1.24094e+07	1.12568e+07	2.06575e+07	1.48558e+07	1.41388e+07	1.81491e+07	2.23722e+07	2.93806e+07	1.30194e+07	1.27576e+07	1.13747e+07	-	-
WMW0047	124	95	124.089	C8H12O	5-Ethylcyclopent-1-enecarboxAldehyde	Aldehyde	36431-60-4	1040	756758	1.03257e+06	938920	922358	882683	894557	1.46452e+06	1.20586e+06	1.06144e+06	1.43808e+06	1.76229e+06	2.02889e+06	1.00144e+06	988145	906692	-	-
KMW0232	74	87	158.131	C9H18O2	Octanoic acid, methyl ester	Ester	111-11-5	1126	267378	239613	293445	176950	247827	147983	169559	77522.4	231961	104693	123227	292235	164598	154602	121795	-	-
XMW1308	69	55	226.118	C10H17F3O2	1-Octyl trifluoroacetate	Ester	2561-21-9	1059	794352	1.23475e+06	930218	1.08611e+06	938711	974606	2.36293e+06	1.82847e+06	1.52881e+06	2.03889e+06	2.57064e+06	3.05847e+06	1.68388e+06	1.20947e+06	975730	-	-
XMW0581	138	95	138.068	C8H10O2	Benzene, 1,2-dimethoxy-	Aromatics	91-16-7	1148	386831	508139	475903	462834	525345	473046	766529	658271	594298	663539	815031	1.04931e+06	559109	500947	491651	-	-
D210	77	123	123.032	C6H5NO2	Benzene, nitro-	Aromatics	98-95-3	1080	2.94923e+06	6.18874e+06	5.98385e+06	6.64797e+06	6.31684e+06	3.72426e+06	8.69296e+06	4.0169e+06	5.64688e+06	4.48957e+06	5.81834e+06	1.13103e+07	3.748e+06	5.00832e+06	3.6284e+06	C06813	-
D240	57	41	172.146	C10H20O2	Propanoic acid, 2,2-dimethyl-, pentyl ester	Ester	2313-68-0	1063	172689	294536	206451	246096	237048	206025	657248	493377	464142	545661	663732	816668	439154	328479	289552	-	-
KMW0302	139	69	154.136	C10H18O	(2S,4R)-4-Methyl-2-(2-methylprop-1-en-1-yl)tetrahydro-2H-pyran	Terpenoids	3033-23-6	1110	5.69747e+06	1.02908e+07	6.28463e+06	7.25072e+06	6.78395e+06	6.80256e+06	1.66735e+07	1.21476e+07	7.65974e+06	1.24935e+07	1.55503e+07	1.62472e+07	1.02265e+07	9.19744e+06	8.7585e+06	-	-
XMW0073	70	57	172.146	C10H20O2	3-Methylheptyl acetate	Ester	72218-58-7	1118	4757.46	6477.99	8635.65	5260.94	7643.71	5297.1	9069.68	5583.21	7528.04	11393.8	12025.6	17118	8677.56	7726.45	6212.04	-	-
KMW0328	94	108	152.12	C10H16O	(+)-(E)-Limonene oxide	Terpenoids	6909-30-4	1139	2.28276e+06	3.0852e+06	2.82035e+06	2.83342e+06	3.08062e+06	2.87291e+06	4.46038e+06	3.75862e+06	3.42018e+06	3.89393e+06	4.78006e+06	5.83912e+06	3.25712e+06	3.06489e+06	2.92468e+06	-	-
XMW1156	93	135	135.105	C9H13N	Cyclopentanecarbonitrile, 3-(1-methylethylidene)-	Nitrogen compounds	89683-72-7	1166	3.27069e+06	5.09213e+06	4.37607e+06	4.26777e+06	4.50364e+06	4.45872e+06	7.28e+06	5.20006e+06	3.87282e+06	4.89e+06	6.37234e+06	7.89894e+06	5.08717e+06	4.72786e+06	4.48959e+06	-	-
XMW0607	104	91	150.068	C9H10O2	Formic acid, 2-phenylethyl ester	Ester	104-62-1	1178	15082.1	15231.6	15837.1	15962.1	20170.7	14467.4	22686.3	16575.4	17683.1	17961.7	20792	26992	20631.4	21545	19337.7	-	-
XMW0269	85	57	186.126	C10H18O3	2-Methylbutanoic anhydride	Others	1468-39-9	1190	85192.8	126278	113129	110232	119496	109121	167712	128312	110489	136382	177815	211260	133523	133333	124065	-	-
XMW1448	137	109	152.12	C10H16O	3,6-Dimethyl-2,3,3a,4,5,7a-hexahydrobenzofuran	Heterocyclic compound	70786-44-6	1192	2.38121e+06	3.35013e+06	3.04825e+06	2.85487e+06	3.09491e+06	2.8437e+06	4.64883e+06	3.43142e+06	3.07539e+06	3.91992e+06	4.80495e+06	6.29192e+06	3.70258e+06	3.28299e+06	3.30806e+06	-	-
KMW0464	60	73	144.115	C8H16O2	Octanoic Acid	Acid	124-07-2	1180	861774	1.19289e+06	1.05471e+06	962438	1.02808e+06	929553	1.42291e+06	1.06235e+06	935704	1.16078e+06	1.35144e+06	1.71614e+06	1.34752e+06	1.09608e+06	975575	C06423	ko00061,ko00785,ko01100,ko01240
WMW0105	41	69	152.157	C11H20	1,7-Nonadiene, 4,8-dimethyl-	Hydrocarbons	62108-28-5	1026	1.86595e+07	2.42263e+07	2.18694e+07	2.19024e+07	2.11176e+07	2.07364e+07	3.12231e+07	2.63297e+07	2.42365e+07	3.04176e+07	3.59605e+07	4.11831e+07	2.34249e+07	2.20202e+07	2.07344e+07	-	-
WMW0205	99	71	142.099	C8H14O2	2,5-Octanedione	Ketone	3214-41-3	984	19480.6	31744.5	32853.7	37941.6	27193.6	43316.6	129342	131960	58516.9	177785	232686	256504	73004.8	60824.4	57142.1	-	-
KMW0056	42	55	88.089	C5H12O	1-Pentanol	Alcohol	71-41-0	766	59656.1	66280.4	66208.3	71791.1	64041.2	62811.3	64088.7	65575.3	63905.3	64145.1	58985.5	63860.6	74077.7	76182.8	63120.9	C16834	-
KMW0126	108	42	108.069	C6H8N2	Pyrazine, 2,6-dimethyl-	Heterocyclic compound	108-50-9	917	71798	136858	130176	125272	113676	88576.1	222617	125395	137877	189079	213676	399996	93909.7	116102	98978.4	-	-
KMW0194	45	55	130.136	C8H18O	2-Octanol	Alcohol	123-96-6	998	302988	337863	375956	362216	390880	342341	445030	394747	478419	293170	360400	521561	296124	282230	245847	-	-
KMW0243	41	55	126.104	C8H14O	(E)-2-Octenal	Aldehyde	2548-87-0	1060	457866	706858	573098	632833	599314	525860	1.38804e+06	1.07357e+06	926291	1.1555e+06	1.50538e+06	1.78588e+06	977854	729970	593793	C21138	ko01100,ko01110
D206	55	112	112.052	C6H8O2	1,2-Cyclohexanedione	Ketone	765-87-7	1062	615738	988562	781711	856721	828600	767438	1.98247e+06	1.56364e+06	1.35575e+06	1.72544e+06	2.20733e+06	2.60882e+06	1.37164e+06	1.02416e+06	853805	C06105	-
KMW0254	83	55	152.12	C10H16O	1,5-Heptadien-4-one, 3,3,6-trimethyl-	Terpenoids	546-49-6	1062	599487	879396	714464	806668	753563	676400	1.69951e+06	1.35216e+06	1.207e+06	1.48945e+06	1.92372e+06	2.22369e+06	1.22542e+06	872802	773031	-	-
NMW0029	91	90	136.052	C8H8O2	Formic acid, phenylmethyl ester	Ester	104-57-4	1079	5.31192e+06	1.13297e+07	1.09652e+07	1.20885e+07	1.15599e+07	6.86283e+06	1.55712e+07	7.32468e+06	1.02918e+07	8.07075e+06	1.04835e+07	2.07368e+07	6.80646e+06	8.99537e+06	6.56808e+06	C05613	-
XMW0412	123	138	138.068	C8H10O2	3-Acetyl-2,5-dimethyl furan	Heterocyclic compound	10599-70-9	1099	1.04102e+06	1.76841e+06	1.11566e+06	1.30346e+06	1.22805e+06	1.18757e+06	2.77498e+06	2.03965e+06	1.32267e+06	2.0512e+06	2.52326e+06	2.65217e+06	1.7988e+06	1.6453e+06	1.54988e+06	-	-
WMW0221	81	41	152.12	C10H16O	Bicyclo[3.1.0]hexan-3-one, 4-methyl-1-(1-methylethyl)-	Terpenoids	1125-12-8	1119	37690.8	54796.2	56458.1	45266.9	54783.4	48536.7	78913.3	63143.9	55298.9	72467.8	85398	119417	57217.6	57839.1	62993	-	-
XMW0534	107	135	150.104	C10H14O	Bicyclo[3.1.1]hept-3-en-2-one, 4,6,6-trimethyl-, (1S)-	Terpenoids	1196-01-6	1204	7156.58	6376.71	8986.88	7295.95	10302.4	7453.94	17366.2	12430	16421	41220.2	44882.3	60015.8	19416.4	20545.8	26764.9	-	-
KMW0329	95	41	152.12	C10H16O	Camphor	Terpenoids	76-22-2	1145	6.30585e+07	8.3675e+07	7.7585e+07	7.7727e+07	8.35253e+07	7.82369e+07	1.18385e+08	1.01064e+08	9.27017e+07	1.0359e+08	1.25929e+08	1.51356e+08	8.98436e+07	8.17662e+07	7.83395e+07	C00809	-
KMW0355	41	69	140.12	C9H16O	trans,cis-2,6-Nonadien-1-ol	Alcohol	28069-72-9	1170	1.02065e+06	1.55731e+06	1.36891e+06	1.40758e+06	1.43747e+06	1.36469e+06	2.02478e+06	1.44775e+06	1.05055e+06	1.14089e+06	1.52083e+06	1.88895e+06	1.63714e+06	1.56529e+06	1.41813e+06	-	-
XMW0711	121	93	121.053	C7H7NO	Formamide, N-phenyl-	Amine	103-70-8	1221	27867	38577.9	37951.2	44821	39863.7	46372.8	73051.4	56230.5	57694.4	73847.5	100172	119163	64504.3	42299.2	46928.3	-	-
KMW0208	57	43	142.172	C10H22	Decane	Hydrocarbons	124-18-5	1000	1.0895e+06	1.21639e+06	1.36287e+06	1.31e+06	1.43451e+06	1.25207e+06	1.60888e+06	1.36958e+06	1.76469e+06	1.06281e+06	1.2859e+06	1.88066e+06	1.06761e+06	1.00959e+06	894471	-	-
KMW0231	128	57	128.047	C6H8O3	Furaneol	Heterocyclic compound	3658-77-3	1070	1.59994e+06	1.40951e+06	1.42531e+06	1.59438e+06	1.71514e+06	1.33267e+06	1.33129e+06	1.3951e+06	1.34461e+06	1.18977e+06	1.10677e+06	1.17677e+06	2.16033e+06	1.82579e+06	1.55344e+06	C20717	-
NMW0028	104	77	104.037	C6H4N2	2-Pyridinecarbonitrile	Heterocyclic compound	100-70-9	1074	203744	434354	420046	461068	439351	261713	592973	284581	388386	310658	405778	786051	253483	349541	255324	C02221	-
w43	42	55	114.068	C6H10O2	2-Oxepanone	Ester	502-44-3	1065	208478	332373	243333	273731	272717	240323	733585	556141	539251	660649	772615	951870	527258	398027	341295	C01880	-
KMW0255	138	137	138.079	C7H10N2O	3-Methoxy-2,5-dimethylpyrazine	Heterocyclic compound	19846-22-1	1057	7019.83	12340.7	10975.3	10170.8	11006.1	7940.89	18011.1	11364.9	12378	16090.4	14712.3	28219.9	8686.66	10861.4	11529.1	-	-
XMW0895	117	132	132.094	C10H12	Indan, 1-methyl-	Aromatics	767-58-8	1079	490802	815258	793028	836436	834010	556387	998745	554917	746512	610036	710914	1.31373e+06	567362	647622	527723	-	-
KMW0266	97	45	129.991	C5H6S2	2-Thiophenemethanethiol	Heterocyclic compound	6258-63-5	1105	5.39989e+06	9.31612e+06	5.88891e+06	6.74746e+06	6.27494e+06	6.26646e+06	1.4144e+07	1.04047e+07	6.90657e+06	1.05901e+07	1.30121e+07	1.3471e+07	9.27723e+06	8.29393e+06	7.82587e+06	-	-
D253	136	108	136.064	C7H8N2O	2-Acetyl-3-methylpyrazine	Heterocyclic compound	23787-80-6	1082	1.15374e+07	2.46681e+07	2.37154e+07	2.5978e+07	2.48796e+07	1.45177e+07	3.38656e+07	1.60824e+07	2.19548e+07	1.76762e+07	2.27466e+07	4.56498e+07	1.49702e+07	1.88343e+07	1.40417e+07	-	-
KMW0264	135	136	136.1	C8H12N2	Pyrazine, 3-ethyl-2,5-dimethyl-	Heterocyclic compound	13360-65-1	1081	307632	667074	619223	656626	689647	379390	886221	444733	567586	484357	609372	1.23962e+06	421499	505277	408440	-	-
XMW0445	68	97	126.068	C7H10O2	6-Ethyl-5,6-dihydro-2H-pyran-2-one	Heterocyclic compound	19895-35-3	1160	1.07027e+06	1.47958e+06	1.40135e+06	1.36118e+06	1.40079e+06	1.22261e+06	1.98298e+06	1.48148e+06	1.25638e+06	1.46528e+06	1.77408e+06	2.24721e+06	1.86826e+06	1.7473e+06	1.59547e+06	-	-
KMW0271	108	107	108.058	C7H8O	Phenol, 3-methyl-	Phenol	108-39-4	1075	506283	1.08125e+06	1.03595e+06	1.16537e+06	1.10846e+06	655066	1.50464e+06	696399	990864	789208	994445	1.99959e+06	656127	859761	610065	C01467	-
XMW0282	113	85	170.203	C12H26	2,6-Dimethyldecane	Hydrocarbons	13150-81-7	1112	9	5074.13	4853.61	6703.86	6973.52	5565.14	16231.9	13158.3	8182.64	22548.5	29219.2	40144.2	12240.2	10715.8	11961	-	-
XMW0486	82	56	140.12	C9H16O	Cyclohexanone, 2,2,6-trimethyl-	Ketone	2408-37-9	1036	2.10717e+07	2.82361e+07	2.55934e+07	2.51071e+07	2.37922e+07	2.38863e+07	3.80459e+07	3.18202e+07	2.77746e+07	3.72128e+07	4.59539e+07	5.24888e+07	2.778e+07	2.49506e+07	2.3187e+07	-	-
NMW0035	120	121	121.089	C8H11N	BenzenAmine, N,N-dimethyl-	Amine	121-69-7	1101	1.58514e+06	2.8986e+06	1.75297e+06	2.07365e+06	1.89555e+06	1.92806e+06	4.67461e+06	3.35689e+06	2.20425e+06	3.50713e+06	4.30972e+06	4.52731e+06	2.76182e+06	2.66409e+06	2.538e+06	C02846	-
NMW0036	56	111	111.068	C6H9NO	1-ethenyl-2-Pyrrolidinone	Heterocyclic compound	88-12-0	1102	9.01763e+06	1.50689e+07	9.7291e+06	1.12979e+07	1.05419e+07	1.0662e+07	2.25978e+07	1.72198e+07	1.1937e+07	1.7575e+07	2.10759e+07	2.20027e+07	1.49466e+07	1.34911e+07	1.29997e+07	C19548	-
KMW0267	105	77	136.052	C8H8O2	Benzoic acid, methyl ester	Ester	93-58-3	1094	1.11354e+07	1.95847e+07	1.22031e+07	1.41347e+07	1.29179e+07	1.32691e+07	3.09834e+07	2.27183e+07	1.50646e+07	2.37157e+07	2.92064e+07	3.02969e+07	1.95738e+07	1.78183e+07	1.67279e+07	C20645	-
WMW0194	110	81	152.12	C10H16O	Thujone	Terpenoids	546-80-5	1103	2.39317e+06	4.10612e+06	2.54858e+06	2.93283e+06	2.73558e+06	2.69762e+06	6.29814e+06	4.56987e+06	3.01112e+06	4.65793e+06	5.6619e+06	5.94219e+06	4.09455e+06	3.65417e+06	3.40651e+06	C09906	-
NMW0037	70	85	172.146	C10H20O2	Butanoic acid, 3-methyl-, 3-methylbutyl ester	Ester	659-70-1	1104	8.67393e+06	1.46035e+07	9.1986e+06	1.07411e+07	9.91419e+06	1.00403e+07	2.23846e+07	1.66511e+07	1.09848e+07	1.70865e+07	2.08809e+07	2.18563e+07	1.43876e+07	1.32734e+07	1.25476e+07	C12289	-
D94	91	124	124.035	C7H8S	Benzenemethanethiol	Sulfur compounds	100-53-8	1092	2.19375e+07	3.79625e+07	2.37664e+07	2.72307e+07	2.50585e+07	2.57535e+07	5.82481e+07	4.23329e+07	2.84595e+07	4.37478e+07	5.32608e+07	5.48785e+07	3.72034e+07	3.41544e+07	3.19795e+07	-	-
XMW0726	121	77	150.104	C10H14O	Benzene, (1-methoxypropyl)-	Aromatics	59588-12-4	1104	5.13477e+07	9.2639e+07	5.52133e+07	6.47293e+07	6.01137e+07	6.13031e+07	1.49527e+08	1.09118e+08	6.87425e+07	1.11572e+08	1.38309e+08	1.44053e+08	9.12645e+07	8.22013e+07	7.82794e+07	-	-
D401	41	43	154.136	C10H18O	2-Isopropyl-5-methylhex-2-enal	Aldehyde	35158-25-9	1106	3.12967e+07	4.96947e+07	3.33181e+07	3.757e+07	3.52043e+07	3.57867e+07	7.28731e+07	5.61765e+07	3.94726e+07	5.72701e+07	6.80301e+07	6.95981e+07	4.9314e+07	4.54889e+07	4.39788e+07	-	-
XMW0531	55	69	152.12	C10H16O	Bicyclo[3.1.1]heptan-3-one, 2,6,6-trimethyl-, (1.alpha.,2.beta.,5.alpha.)-	Terpenoids	15358-88-0	1173	449335	663816	637440	584266	656151	594223	1.0506e+06	723102	742191	902521	998318	1.39159e+06	692078	778175	814893	-	-
D289	103	85	172.146	C10H20O2	n-Amyl isovalerate	Ester	25415-62-7	1110	1.06963e+06	1.83349e+06	1.1246e+06	1.34346e+06	1.19851e+06	1.22411e+06	2.87438e+06	2.09187e+06	1.35034e+06	2.16428e+06	2.62729e+06	2.6594e+06	1.81779e+06	1.68807e+06	1.58601e+06	-	-
XMW0037	119	134	134.11	C10H14	Benzene, 1-ethyl-3,5-dimethyl-	Aromatics	934-74-7	1059	274927	449890	431533	419253	435573	322983	612591	386717	458060	479422	547748	764435	352023	434727	407053	-	-
KMW0308	125	126	126.014	C6H6OS	5-Methyl-2-thiophenecarboxaldehyde	Heterocyclic compound	13679-70-4	1118	10298.2	15787.7	12689	18729	16532.3	11566.6	23924.1	17668.7	18734	17841.4	20966.8	31727.7	15671.8	16544.5	14227	-	-
XMW0530	59	94	152.12	C10H16O	p-Mentha-1,5-dien-8-ol	Terpenoids	1686-20-0	1167	5.07488e+06	7.15973e+06	6.73333e+06	6.36393e+06	6.74045e+06	6.05294e+06	1.03006e+07	7.70598e+06	6.58462e+06	8.54707e+06	1.04636e+07	1.31951e+07	8.59756e+06	8.16028e+06	7.66209e+06	-	-
XMW1339	70	71	154.172	C11H22	Cyclohexane, (1,1-dimethylpropyl)-	Hydrocarbons	31797-64-5	1130	11633	20173	19307	19280	21315	21875	41522	24645	20073	22529	30958	44626	26151	21679	19375	-	-
D370	79	81	152.12	C10H16O	(Z)-2,2-Dimethyl-3-(3-methylpenta-2,4-dien-1-yl)oxirane	Terpenoids	33281-83-3	1133	78474	130513	111241	128333	120407	111187	264393	157409	150968	202596	264065	301199	156803	143778	138289	-	-
NMW0047	107	122	122.073	C8H10O	Phenol, 2-ethyl-	Phenol	90-00-6	1140	12502.9	13311.7	14301.1	15308.4	12165.2	12136.2	29244.7	20983.5	14366.7	18859	23924.5	30696	15197.9	16923.5	18581.9	-	-
XMW0941	91	105	148.125	C11H16	exo-7-(trans-1-Propenyl)bicyclo[4.2.0]oct-1(2)-ene	Hydrocarbons	107983-42-6	1140	3.05507e+06	4.12389e+06	3.8527e+06	3.84545e+06	4.12833e+06	3.84932e+06	5.87708e+06	4.95588e+06	4.52186e+06	5.02566e+06	6.15499e+06	7.38193e+06	4.41821e+06	4.07998e+06	3.87008e+06	-	-
NMW0048	44	91	135.105	C9H13N	DextroamphetAmine	Amine	51-64-9	1141	57565.4	75194.6	74466.2	69646	77773.2	71583.8	104673	90915.5	82867.7	104340	102912	130513	86518.6	73677.9	69224.9	C07884	-
XMW0949	70	55	154.136	C10H18O	1-Decen-3-one	Ketone	56606-79-2	1141	1.14772e+06	1.53311e+06	1.42446e+06	1.42374e+06	1.53408e+06	1.42622e+06	2.17461e+06	1.84186e+06	1.70327e+06	1.88147e+06	2.2699e+06	2.7794e+06	1.64682e+06	1.5357e+06	1.44338e+06	-	-
D329	79	81	152.12	C10H16O	Myroxide	Terpenoids	28977-57-3	1141	4.35281e+06	5.761e+06	5.4015e+06	5.38499e+06	5.78339e+06	5.43187e+06	8.21383e+06	6.90151e+06	6.3713e+06	7.03538e+06	8.62994e+06	1.0325e+07	6.13935e+06	5.76654e+06	5.41722e+06	-	-
XMW0814	105	46	105.036	C2H7N3S	2-Methyl-3-thiosemicarbazide	Others	21185-13-7	1141	414197	542538	508175	512250	542745	505548	799802	659032	605473	663707	826280	996950	580910	542025	497612	-	-
D411	103	57	186.162	C11H22O2	4-Methylpentyl 2-methylbutanoate	Ester	35852-40-5	1143	104707	144919	133478	137466	138799	144247	202294	185654	157321	185125	234594	265152	158845	149633	140237	-	-
XMW0925	93	108	150.104	C10H14O	Camphenone, 6-	Ketone	55659-42-2	1114	184309	264270	244002	230928	241592	218889	392418	280483	260309	347424	383389	476926	298619	312676	291707	-	-
XMW0373	85	57	170.203	C12H26	Undecane, 2-methyl-	Hydrocarbons	7045-71-8	1164	489347	609975	627315	632091	623228	463411	627860	482225	446856	364990	408157	495353	953379	880129	730003	-	-
NMW0054	61	120	120.025	C4H8O2S	Propanoic acid, 3-(methylthio)-	Sulfur compounds	646-01-5	1150	21089.8	26066.6	26674.9	25046.8	27653.5	25235.8	38490.8	30791.1	29752.2	34775.8	40131.4	50065.4	29380.3	25624.6	26408.4	C08276	ko00270,ko00920,ko01100
KMW0344	56	55	144.151	C9H20O	1-Nonanol	Alcohol	143-08-8	1173	42925	58412.8	67816.4	62578.9	63525.9	55896.2	84717.4	65941.6	66889.7	72465.6	81708.7	113086	76351.1	66295.6	73895	C14696	-
XMW0257	106	78	151.063	C8H9NO2	4-Pyridinecarboxylic acid, ethyl ester	Heterocyclic compound	1570-45-2	1201	5003.41	5621.82	4540.88	5623.33	8121.85	3457.5	9984.48	9843.36	10315.5	23188	31038.3	34293.7	11999	14135.1	17474.9	-	-
XMW0170	134	133	134.073	C9H10O	BenzAldehyde, 3-ethyl-	Aldehyde	34246-54-3	1168	166190	139004	135575	76465.9	105917	110451	130429	124168	125010	148766	128851	151238	115973	116368	109726	-	-
KMW0359	107	122	122.073	C8H10O	Phenol, 3-ethyl-	Phenol	620-17-7	1169	294872	512828	397297	407795	433366	471996	676532	483054	301462	343320	485261	578899	437229	401911	377533	-	-
KMW0360	71	81	156.151	C10H20O	Levomenthol	Terpenoids	2216-51-5	1171	1.12426e+06	1.61569e+06	1.47503e+06	1.52605e+06	1.55882e+06	1.34724e+06	2.00332e+06	1.46874e+06	1.13597e+06	1.15706e+06	1.44861e+06	1.78939e+06	1.9523e+06	1.83202e+06	1.62353e+06	C00400	ko00902,ko01110
NMW0069	121	106	121.089	C8H11N	BenzenAmine, 2,5-dimethyl-	Amine	95-78-3	1171	992144	1.73177e+06	1.37935e+06	1.42264e+06	1.52174e+06	1.60449e+06	2.33996e+06	1.65197e+06	945874	1.01306e+06	1.52977e+06	1.86383e+06	1.45575e+06	1.31594e+06	1.27678e+06	C18993	-
D261	57	85	174.108	C9H18OS	Butanethioic acid, 3-methyl-, S-(1-methylpropyl) ester	Ester	2432-91-9	1174	81940.6	116503	125476	120989	127815	102950	202579	151426	134264	168431	195362	272192	147520	154082	147242	-	-
NMW0070	105	77	148.052	C9H8O2	1,2-Propanedione, 1-phenyl-	Ketone	579-07-7	1183	1.27221e+06	1.85174e+06	1.65687e+06	1.5845e+06	1.68679e+06	1.56046e+06	2.49817e+06	1.90177e+06	1.66027e+06	2.12502e+06	2.51608e+06	3.2105e+06	1.953e+06	1.86101e+06	1.7955e+06	C17268	ko00996,ko01100,ko01110
KMW0370	95	107	168.151	C11H20O	2-Methylisoborneol	Terpenoids	2371-42-8	1198	4.16788e+06	6.01704e+06	5.55092e+06	5.22031e+06	5.52996e+06	5.21366e+06	8.49422e+06	6.46854e+06	5.6222e+06	7.11207e+06	8.52295e+06	1.09744e+07	6.39345e+06	6.13591e+06	5.87464e+06	-	-
XMW0296	112	70	172.146	C10H20O2	Acetic acid, octyl ester	Ester	112-14-1	1210	345704	549778	442783	347269	387541	151557	488246	271445	462848	1.17506e+06	993224	2.20901e+06	606845	645046	551825	-	-
XMW0367	85	57	184.219	C13H28	Undecane, 2,4-dimethyl-	Hydrocarbons	17312-80-0	1208	97809.1	145858	116671	98115.9	98157.2	40238.4	153660	69893.2	118635	314605	261970	579690	158801	168756	155932	-	-
KMW0383	97	57	142.063	C7H10O3	2(5H)-Furanone, 5-ethyl-3-hydroxy-4-methyl-	Heterocyclic compound	698-10-2	1195	769468	780328	864750	904507	940093	671866	657655	635916	669627	540974	493229	568722	1.12027e+06	1.07471e+06	1.02294e+06	-	-
D332	108	67	137.12	C9H15N	2-Nonenenitrile	Nitrogen compounds	29127-83-1	1194	1.22055e+06	1.75894e+06	1.61446e+06	1.54133e+06	1.64436e+06	1.50463e+06	2.43629e+06	1.84252e+06	1.60319e+06	2.05867e+06	2.45275e+06	3.12924e+06	1.87354e+06	1.82005e+06	1.73766e+06	-	-
NMW0076	82	42	139.1	C8H13NO	Tropinone	Heterocyclic compound	532-24-1	1198	47893.9	61632.1	60431.8	70291.8	60084.1	55797.7	87931.7	89151.1	82415.2	107499	102006	162389	113685	78860	119203	C00783	ko00960,ko01100,ko01110
KMW0390	88	101	172.146	C10H20O2	Octanoic acid, ethyl ester	Ester	106-32-1	1198	10906.2	16257.5	15345.1	10179.4	11512.5	4902.27	13701.4	8585.33	12299.2	29070.9	26553.7	56378.9	16619	18832.4	18707.4	C12292	-
XMW0408	55	97	142.099	C8H14O2	1-Methylcyclohexylcarboxylic Acid	Acid	1123-25-7	1210	812593	1.35129e+06	1.0665e+06	839618	932131	350477	1.22385e+06	657903	1.12288e+06	2.84919e+06	2.43653e+06	5.30071e+06	1.48373e+06	1.63074e+06	1.38574e+06	-	-
D385	134	133	134.084	C8H10N2	5,6,7,8-Tetrahydroquinoxaline	Heterocyclic compound	34413-35-9	1212	45781.8	47100.1	65373.8	75780.8	78842	65547	54321.7	57290.6	69528.9	49300.9	40688.4	61077.3	81345.7	49658	82633.9	-	-
NMW0009	170	108	170.131	C10H18O2	exo-2-Hydroxycineole	Terpenoids	92999-78-5	1219	11113.6	18667.5	23115.1	15431.5	16641.5	16554.8	19342.9	14630.1	15701.7	16589.8	19691.2	25001.5	9873.6	11086.8	13813.2	-	-
XMW1158	135	93	181.11	C10H15NO2	Tricyclo[3.3.1.1(3,7)]decane, 2-nitro-	Nitrogen compounds	54564-31-7	1224	13911.6	13657.1	19385.3	23928	25754.4	19670.7	13369.2	23914.6	22209.1	18189	15012.6	19925.4	24676.3	14697.2	27058.5	-	-
XMW0526	137	109	152.12	C10H16O	AcetAldehyde, (3,3-dimethylcyclohexylidene)-, (Z)-	Aldehyde	26532-24-1	1226	96443.2	95215	111143	89140.1	108324	99933.8	124014	114089	142064	119282	116162	148313	93952.3	89979.4	107969	-	-
KMW0135	68	39	96.058	C6H8O	2-Cyclohexen-1-one	Ketone	930-68-7	920	149589	309917	288383	280990	252324	199671	498729	277994	310333	437369	459419	886345	217288	270370	216884	C02395	-
NMW0784	83	55	128.084	C7H12O2	Ethyl tiglate	Ester	5837-78-5	939	6298.43	9017.7	9790.6	10428.2	9586.67	10403.7	15347.8	8485.29	11669.8	13041.2	12313.8	24992.4	8194.61	8647.28	8298.81	C08487	-
KMW0148	93	91	136.125	C10H16	.alpha.-Pinene	Terpenoids	80-56-8	937	5.9868e+06	1.18098e+07	1.11869e+07	1.08314e+07	9.89718e+06	7.95723e+06	1.94125e+07	1.07193e+07	1.19645e+07	1.69804e+07	1.79394e+07	3.46823e+07	8.35563e+06	1.01225e+07	8.40437e+06	C09880	ko00903,ko01110
XMW0578	71	43	128.12	C8H16O	Furan, 2-butyltetrahydro-	Heterocyclic compound	1004-29-1	1004	262162	301310	331225	315991	344694	304226	388820	343888	427474	250059	309859	451765	257419	249410	218183	-	-
XMW0632	93	92	136.125	C10H16	Bicyclo[3.1.1]hept-2-ene, 3,6,6-trimethyl-	Terpenoids	4889-83-2	948	1.54471e+06	3.03954e+06	2.90833e+06	3.0698e+06	2.82929e+06	2.13248e+06	4.61784e+06	2.51667e+06	2.96192e+06	3.33531e+06	3.61863e+06	7.14442e+06	2.06446e+06	2.51984e+06	2.16143e+06	-	-
XMW1229	80	79	122.11	C9H14	Bicyclo(3.3.1)non-2-ene	Hydrocarbons	6671-66-5	964	835166	1.75734e+06	1.61462e+06	1.66933e+06	1.49447e+06	1.07771e+06	3.00488e+06	1.52902e+06	1.67549e+06	2.27826e+06	2.7967e+06	4.92411e+06	1.30873e+06	1.53591e+06	1.31215e+06	-	-
XMW1471	84	42	127.136	C8H17N	1-ButanAmine, N-methyl-N-2-propenyl-	Amine	24209-62-9	856	236246	179666	216876	229264	178810	151209	112747	152985	200115	139243	166062	110274	185599	224283	162719	-	-
XMW0517	97	112	112.035	C6H8S	Thiophene, 3-ethyl-	Heterocyclic compound	1795-01-3	869	572566	458916	492954	481532	378627	367639	344724	433452	441002	404648	448286	406762	479575	470279	369152	-	-
XMW0519	91	106	134.11	C10H14	Cyclobutanespiro-2'-bicyclo[1.1.0]butane-4'-spirocyclobutane	Hydrocarbons	76308-11-7	930	2.41455e+06	4.74661e+06	4.50169e+06	4.35078e+06	3.97225e+06	3.18739e+06	7.83899e+06	4.28982e+06	4.79247e+06	6.82513e+06	7.2144e+06	1.39288e+07	3.33639e+06	4.1186e+06	3.42002e+06	-	-
XMW1300	41	69	126.141	C9H18	Cyclopentane, butyl-	Hydrocarbons	2040-95-1	937	228335	447221	428863	420790	376363	306294	753450	410720	451854	652593	694160	1.30801e+06	312054	401500	329839	-	-
XMW0521	68	79	136.125	C10H16	1,7-Octadiene, 2-methyl-6-methylene-	Terpenoids	1686-30-2	984	216390	472616	417933	517271	381227	334358	866870	452914	456729	645882	786549	1.38954e+06	348448	423458	358084	-	-
XMW0890	108	58	126.104	C8H14O	1-Hepten-6-one, 2-methyl-	Ketone	10408-15-8	966	82817.1	166692	152399	164431	144354	110906	288376	146830	157165	219957	269247	482137	128486	143472	124043	-	-
D371	67	41	128.084	C7H12O2	3-Hexen-1-ol, formate, (Z)-	Ester	33467-73-1	920	324211	612624	597548	585318	538278	424063	1.04555e+06	573512	638702	911040	969872	1.87537e+06	442237	554956	455417	-	-
XMW0901	134	119	134.013	C5H7ClO2	3-Chloro-2,4-pentanedione	Ketone	1694-29-7	931	11463.5	15348.6	18598.1	13954	15172.4	13857.9	27073.6	15128.1	17307.6	21813.2	20700.3	34310.8	14537.8	17315.9	13183.7	-	-
XMW1065	71	43	156.188	C11H24	Octane, 2,6,6-trimethyl-	Hydrocarbons	54166-32-4	966	235770	349416	453197	619817	403676	715224	960480	1.21152e+06	512631	397266	572990	527841	288179	253669	226095	-	-
XMW0023	93	77	136.125	C10H16	4-methyl-1-(1-methylethyl)-Bicyclo[3.1.0]hex-2-ene	Hydrocarbons	28634-89-1	966	8.56187e+06	1.78673e+07	1.63354e+07	1.68632e+07	1.51891e+07	1.11497e+07	3.05198e+07	1.56871e+07	1.69082e+07	2.31042e+07	2.8586e+07	4.98796e+07	1.32387e+07	1.54679e+07	1.31007e+07	C21702	-
KMW0112	91	106	106.078	C8H10	o-Xylene	Aromatics	95-47-6	888	20226.5	22140.4	22539.6	20771.3	22498.8	23316.8	26055.1	20745.9	24781.8	21909	21197.1	29154.7	18441.2	16361.5	15746.9	C07212	ko01100
KMW0127	107	108	108.069	C6H8N2	Pyrazine, ethyl-	Heterocyclic compound	13925-00-3	918	327888	647009	613462	591236	545174	434074	1.0574e+06	581729	650521	930081	970073	1.91551e+06	457415	547118	459260	-	-
XMW0885	93	121	136.125	C10H16	Santolina triene	Hydrocarbons	2153-66-4	908	23765.2	43579.1	44386.4	46898.6	40590.8	34870.6	71126.6	41082.3	46515.2	59429.4	48826.7	114763	32681.8	37793.6	33229.5	-	-
NMW0777	120	41	120.007	C4H8S2	DiSulfur compounds, methyl 2-propenyl	Sulfur compounds	2179-58-0	920	43985.7	81433.3	80057.8	73767	66749.3	56137.1	129430	72926.9	81852.4	115144	121200	245208	54843.7	72169.8	61037.2	C08383	-
XMW1055	56	41	109.089	C7H11N	Cyclobutanecarbonitrile, 3,3-dimethyl-	Nitrogen compounds	53783-86-1	921	11329.3	19226	19116.6	17565.4	16680.1	16265	36607.3	20142.3	20003.8	26428.6	30947.5	54937.7	15527.7	17708.1	14560.6	-	-
XMW0065	81	82	82.053	C4H6N2	Fomepizole	Heterocyclic compound	7554-65-6	921	160487	299496	278570	264407	239693	195870	479901	260378	287214	408269	442858	863163	208179	244664	208037	C07837	-
NMW0778	105	120	120.094	C9H12	Benzene, (1-methylethyl)-	Aromatics	98-82-8	922	633979	1.23057e+06	1.18161e+06	1.12395e+06	1.04369e+06	828447	2.03689e+06	1.11674e+06	1.26297e+06	1.77652e+06	1.88269e+06	3.64128e+06	861424	1.07243e+06	881370	C14396	-
XMW0226	58	85	142.136	C9H18O	2-Heptanone, 4,6-dimethyl-	Ketone	19549-80-5	1045	266394	533040	451339	569236	500207	347431	873806	472283	560345	657772	745977	1.20672e+06	395691	482524	400835	-	-
XMW1424	69	40	69.033	C2H3N3	1H-1,2,3-Triazole	Heterocyclic compound	288-36-8	927	33650.6	58279.1	58292	56382.7	52410.9	38065.1	104552	57896	63353.2	87401.1	97712.8	181118	44077.7	56306.1	48463.3	-	-
WMW0085	122	66	122.022	C4H10S2	Diethyl diSulfur compounds	Sulfur compounds	110-81-6	927	83307.9	156863	151179	145144	137086	106617	262658	144406	161403	225864	243308	465421	112984	135032	111495	-	-
NMW0781	42	86	104.047	C4H8O3	Butanoic Acid, 4-hydroxy-	Acid	591-81-1	933	22473.6	39795.2	38811.9	37069.3	31607.3	28014.3	62038.2	33573.3	39311	58197.8	55234.5	110956	30780	33440.2	26250.1	C01991	-
NMW0782	55	83	128.084	C7H12O2	2-Butenoic acid, 2-methyl-, ethyl ester	Ester	55514-48-2	937	117121	211948	199339	210334	186780	150952	362699	198299	227450	315381	331248	646533	150464	193035	161793	-	-
XMW0605	57	41	142.172	C10H22	Heptane, 3-ethyl-2-methyl-	Hydrocarbons	14676-29-0	941	6244.85	11072.7	7324.39	12228.8	13373.8	8754.29	16226	7556.54	9761.06	11956.2	12175.7	25285.9	12451	11450.3	9764.8	-	-
XMW0651	107	106	107.073	C7H9N	Pyridine, 2,3-dimethyl-	Heterocyclic compound	583-61-9	943	519847	992621	938695	1.01823e+06	936861	698769	1.5179e+06	816993	972764	1.08276e+06	1.17563e+06	2.32984e+06	679137	811715	693178	-	-
KMW0150	105	120	120.094	C9H12	Benzene, 1,2,4-trimethyl-	Aromatics	95-63-6	990	169685	339462	310457	376179	303235	253169	564322	313353	323670	415307	476419	873504	247677	265452	226085	C14533	-
D264	41	39	138.141	C10H18	1,6-Octadiene, 3,7-dimethyl-	Terpenoids	2436-90-0	946	112945	227741	204848	220424	208337	158509	349017	183530	220000	252105	267069	532902	147590	182760	155956	-	-
XMW0889	91	92	134.11	C10H14	Bicyclo[3.1.0]hex-2-ene, 4-methylene-1-(1-methylethyl)-	Terpenoids	36262-09-6	956	466141	935528	871729	938536	886501	648134	1.43623e+06	779729	933226	1.01508e+06	1.09909e+06	2.18622e+06	630279	763642	642624	-	-
D350	41	69	114.068	C6H10O2	2-Pentenoic Acid, 2-methyl-	Acid	3142-72-1	974	2.22958e+06	4.33828e+06	4.12942e+06	4.46591e+06	3.86718e+06	3.28505e+06	7.69546e+06	4.82037e+06	4.33878e+06	5.58956e+06	6.79825e+06	1.12779e+07	3.19466e+06	3.84438e+06	3.2359e+06	-	-
KMW0158	77	106	106.042	C7H6O	BenzAldehyde	Aldehyde	100-52-7	960	2.52575e+06	5.28951e+06	4.83979e+06	4.99902e+06	4.499e+06	3.26626e+06	9.04868e+06	4.62591e+06	4.99114e+06	6.83452e+06	8.40602e+06	1.48657e+07	3.88805e+06	4.6501e+06	3.95677e+06	C00261	ko01100
D181	61	43	92.047	C3H8O3	Glycerin	Alcohol	56-81-5	967	3091.14	6542.61	7097.19	7369.91	6435.37	5660.29	13935.5	6843.26	7022.23	10424.2	13139.7	21534.5	4572.23	6953.35	6189.41	C00116	ko00040,ko00052,ko00561,ko01100,ko02010
XMW0289	109	124	124.052	C7H8O2	2-Acetyl-5-methylfuran	Heterocyclic compound	1193-79-9	1039	1.84248e+07	2.52136e+07	2.29284e+07	2.20233e+07	2.10376e+07	2.12084e+07	3.48566e+07	2.83764e+07	2.4873e+07	3.42449e+07	4.27754e+07	4.87971e+07	2.45209e+07	2.21091e+07	2.02398e+07	-	-
XMW0678	121	105	136.125	C10H16	1,3-Cyclohexadiene, 1,5,5,6-tetramethyl-	Terpenoids	514-94-3	976	2.39629e+06	4.82075e+06	4.48694e+06	4.5889e+06	4.1216e+06	3.04076e+06	8.02276e+06	4.22735e+06	4.53057e+06	6.27105e+06	7.66803e+06	1.34121e+07	3.51136e+06	4.15561e+06	3.55439e+06	-	-
NMW0791	105	120	120.094	C9H12	Benzene, 1-ethyl-2-methyl-	Aromatics	611-14-3	971	217414	440806	412127	418393	386530	278756	757460	386310	421861	585590	711857	1.25415e+06	326004	380576	329393	-	-
KMW0169	41	69	120.061	C5H12OS	3-Mercapto-3-methylbutanol	Alcohol	34300-94-2	970	468890	984449	910736	926672	842020	620706	1.68909e+06	866707	936409	1.28514e+06	1.56924e+06	2.77432e+06	742157	891620	743770	-	-
KMW0168	69	41	126.104	C8H14O	5-Methyl-(E)-2-hepten-4-one	Ketone	102322-83-8	972	3.27908e+06	6.54156e+06	6.09043e+06	6.33619e+06	5.631e+06	4.32151e+06	1.09828e+07	6.03906e+06	6.26367e+06	8.44281e+06	1.02152e+07	1.74815e+07	4.79254e+06	5.76648e+06	4.85832e+06	-	-
KMW0178	93	91	136.125	C10H16	Bicyclo[3.1.0]hexane, 4-methylene-1-(1-methylethyl)-	Terpenoids	3387-41-5	972	1.81946e+07	3.63644e+07	3.37078e+07	3.48632e+07	3.12942e+07	2.31706e+07	6.05818e+07	3.18308e+07	3.43557e+07	4.71262e+07	5.67721e+07	9.92497e+07	2.67057e+07	3.18937e+07	2.71149e+07	-	-
XMW0181	122	55	140.12	C9H16O	5-Hepten-2-one, 4,6-dimethyl-	Ketone	31162-48-8	973	240449	489685	447171	468135	413640	308958	797927	426777	452037	624676	773459	1.35422e+06	351983	419511	364451	-	-
XMW0051	107	51	107.037	C6H5NO	4-Pyridinecarboxaldehyde	Heterocyclic compound	872-85-5	976	933207	1.8625e+06	1.73036e+06	1.77567e+06	1.60049e+06	1.19555e+06	3.0998e+06	1.64347e+06	1.76066e+06	2.42894e+06	2.96763e+06	5.16502e+06	1.37323e+06	1.62238e+06	1.38602e+06	-	-
NMW0792	104	77	104.037	C6H4N2	4-Pyridinecarbonitrile	Heterocyclic compound	100-48-1	978	53591.2	106420	96369.1	106049	91980.7	69433.5	186007	94243.1	108044	140956	172428	305482	79824.8	96597.3	83332.6	C02234	-
KMW0202	59	55	130.136	C8H18O	3-Octanol	Alcohol	589-98-0	994	33690.4	60320.8	76274	152092	68603	129874	147040	176079	84282.2	82329.4	116250	91735	45226.6	44546.6	40714.4	C17144	-
KMW0193	93	41	136.125	C10H16	.beta.-Pinene	Terpenoids	127-91-3	981	6.53904e+06	1.4135e+07	1.2446e+07	1.54418e+07	1.14011e+07	1.02204e+07	2.55168e+07	1.36504e+07	1.37974e+07	1.91685e+07	2.29804e+07	4.05366e+07	1.04958e+07	1.24761e+07	1.01868e+07	C09882	-
XMW0306	74	87	144.115	C8H16O2	Heptanoic acid, methyl ester	Ester	106-73-0	1023	87044.9	125835	118997	115069	111206	101980	173381	139683	120817	154923	199660	256481	117742	112631	102282	-	-
WMW0086	136	94	136.038	C5H12S2	DiSulfur compounds, ethyl 1-methylethyl	Sulfur compounds	53966-36-2	985	265079	582140	508932	640932	485120	414247	1.04326e+06	574852	567052	792172	959147	1.73236e+06	432919	515163	407065	-	-
XMW0202	69	41	138.141	C10H18	cis-2,6-Dimethyl-2,6-octadiene	Hydrocarbons	2492-22-0	985	2.73257e+06	5.93304e+06	5.22371e+06	6.50272e+06	4.78599e+06	4.28055e+06	1.07384e+07	5.67809e+06	5.75341e+06	8.04001e+06	9.64958e+06	1.70749e+07	4.413e+06	5.3128e+06	4.33307e+06	-	-
KMW0181	109	79	152.12	C10H16O	2,3-Dehydro-1,8-cineole	Terpenoids	92760-25-3	992	88395.4	118478	99858.4	129781	98354	96363.8	173650	116556	118016	166827	232729	305471	113956	102474	86429.1	-	-
WMW0058	95	41	128.12	C8H16O	5-Hepten-2-ol, 6-methyl-	Alcohol	1569-60-4	994	331725	376103	411176	383506	421595	360292	482291	421600	518315	320622	394936	563326	311904	299258	264227	C07288	-
NMW0794	105	134	134.11	C10H14	Benzene, (1-methylpropyl)-	Aromatics	135-98-8	1001	30193.5	62669.5	55936.8	60771.1	60362.3	36867.6	89276.9	45475.8	59232	55903.5	71863.3	133921	41351.3	47820.9	37943.4	-	-
D324	124	123	124.064	C6H8N2O	Pyrazine, 2-methoxy-6-methyl-	Heterocyclic compound	2882-21-5	994	16455.4	24318.1	18421.9	22248.4	19124.3	16763.7	25882.1	19904	20322	27169.7	40376	47913.1	22322	16943.3	13661.3	-	-
XMW0177	109	79	124.089	C8H12O	Ethanone, 1-(2-methyl-1-cyclopenten-1-yl)-	Ketone	3168-90-9	996	31145.6	36350.3	38065.4	37700	39392.6	34419.8	43696.5	42907.6	50541.1	27075.4	36290.9	53550.4	28367.2	30623.5	25696.8	-	-
XMW0923	107	79	122.11	C9H14	3,3-Dimethyl-6-methylenecyclohexene	Hydrocarbons	20185-16-4	1001	25793.7	47850.8	43829.1	47267	41344.7	29161.9	71382.5	38211.1	47994.6	52113.5	63565.3	118301	33456.7	40242.9	31131.4	-	-
KMW0144	74	87	130.099	C7H14O2	Hexanoic acid, methyl ester	Ester	106-70-7	925	8530.83	14426	13009.5	11353.4	12295.3	9549.41	22224.9	12651.3	13362.5	20843.9	23132.2	40485.3	10393	12142.3	10697.5	-	-
XMW1381	91	105	134.11	C10H14	Bicyclo[3.2.1]oct-2-ene, 3-methyl-4-methylene-	Terpenoids	49826-53-1	1168	713934	1.14668e+06	950140	950606	1.02491e+06	1.00407e+06	1.54305e+06	1.10296e+06	771836	935111	1.23669e+06	1.52069e+06	1.05735e+06	989115	927140	-	-
KMW0192	122	107	122.073	C8H10O	Benzene, 1-methoxy-2-methyl-	Ether	578-58-5	1008	66476.9	128999	145406	150629	150762	97255.7	156801	88090.3	133251	87152.1	93361.2	211324	69418.1	87124.9	72436.3	-	-
NMW0011	118	90	118.042	C8H6O	Benzofuran	Heterocyclic compound	271-89-6	1000	3625.69	5728.21	6131.69	4946.79	5794.54	4341.65	7367	4367.03	4943.23	5102.77	5835.9	9318.8	4708.57	5501.74	4781.55	C14512	-
XMW0114	77	107	107.037	C6H5NO	Benzene, nitroso-	Aromatics	586-96-9	1005	728811	1.41652e+06	1.59227e+06	1.73398e+06	1.66651e+06	1.05152e+06	1.78075e+06	955549	1.48666e+06	960562	1.09334e+06	2.35115e+06	813151	1.00315e+06	813754	C06876	-
KMW0196	82	67	142.099	C8H14O2	3-Hexen-1-ol, acetate, (Z)-	Ester	3681-71-8	1009	64394.5	59070.3	64304.1	89118.5	67884.8	57200.9	96350	77744	69157.1	171378	175530	214703	98208.7	74964.8	68215.5	C19757	ko00592,ko01110
XMW0712	115	116	116.063	C9H8	Benzene, 1-propynyl-	Aromatics	673-32-5	1052	50159.7	100495	91892.4	90965.5	97269	66300.5	155245	85471.4	103365	109549	134665	217525	73477.3	95358.3	87451.7	-	-
XMW0236	125	97	125.03	C6H7NS	Thiazole, 5-ethenyl-4-methyl-	Heterocyclic compound	1759-28-0	1027	2.90739e+07	4.05256e+07	3.62623e+07	3.48991e+07	3.34232e+07	3.36718e+07	5.54402e+07	4.59761e+07	4.00484e+07	5.47132e+07	6.81609e+07	7.77379e+07	3.88523e+07	3.50816e+07	3.20987e+07	-	-
KMW0205	112	84	112.089	C7H12O	Cyclohexene, 1-methoxy-	Aromatics	931-57-7	1014	1.03853e+07	1.42689e+07	1.29466e+07	1.25005e+07	1.19019e+07	1.20752e+07	1.98234e+07	1.61512e+07	1.41719e+07	1.94259e+07	2.423e+07	2.76735e+07	1.38979e+07	1.25291e+07	1.15071e+07	-	-
XMW0898	94	121	136.1	C8H12N2	4-Isobutylpyrimidine	Heterocyclic compound	98489-37-3	1015	310769	615374	688859	746262	716721	454441	748517	410111	638291	410989	472495	1.02364e+06	343288	427544	351374	-	-
WMW0210	100	67	142.099	C8H14O2	2-Hexen-1-ol, acetate, (E)-	Ester	2497-18-9	1015	122870	164777	147904	140794	132284	135640	224841	180878	164436	218102	272552	307362	159985	149576	127882	-	-
XMW0032	114	96	114.032	C5H6O3	4,5-Dihydro-3-furoic Acid	Acid	98021-62-6	1017	41778.8	54915.3	51513.5	53931.5	46380.9	47878.5	80776.3	61967.1	58891.6	78360	99318.4	116137	55994.9	50596.6	45014.6	-	-
XMW0649	113	57	156.188	C11H24	Nonane, 2,6-dimethyl-	Hydrocarbons	17302-28-2	1018	704011	938774	872779	851496	809503	798030	1.33818e+06	1.07747e+06	945078	1.30516e+06	1.61256e+06	1.87824e+06	942212	832801	770465	-	-
NMW0013	106	107	107.073	C7H9N	Benzylamine	Amine	100-46-9	1019	2.4102e+06	3.34009e+06	3.06255e+06	2.99938e+06	2.87045e+06	2.80565e+06	4.67701e+06	3.70318e+06	3.35344e+06	4.46077e+06	5.43008e+06	6.47307e+06	3.16926e+06	3.04781e+06	2.77775e+06	C15562	-
XMW1070	73	74	118.027	C4H6O4	Acetic Acid, (acetyloxy)-	Acid	13831-30-6	1020	483355	642536	583442	568302	544475	533528	842603	711531	630821	832008	1.01659e+06	1.15367e+06	626253	563925	528093	-	-
KMW0211	127	99	127.009	C5H5NOS	2-Acetylthiazole	Heterocyclic compound	24295-03-2	1020	1.37064e+06	1.96366e+06	1.73822e+06	1.661e+06	1.58488e+06	1.60601e+06	2.76396e+06	2.25316e+06	1.94663e+06	2.70639e+06	3.45256e+06	3.98369e+06	1.87203e+06	1.67428e+06	1.53826e+06	-	-
XMW0301	105	120	120.094	C9H12	Mesitylene	Aromatics	108-67-8	972	529000	1.0509e+06	980962	1.00979e+06	904968	674425	1.7582e+06	912672	989776	1.36973e+06	1.6619e+06	2.90313e+06	766062	915228	782781	C14508	-
KMW0214	122	80	122.048	C6H6N2O	Acetylpyrazine	Heterocyclic compound	22047-25-2	1023	2.38469e+06	3.43206e+06	3.05075e+06	3.01218e+06	2.83398e+06	2.76265e+06	4.72848e+06	3.84162e+06	3.36537e+06	4.57469e+06	5.74109e+06	6.84145e+06	3.22418e+06	2.92398e+06	2.68981e+06	-	-
XMW1124	96	125	125.084	C7H11NO	2-Azabicyclo[3.2.1]octan-3-one	Ketone	26396-67-8	1025	7.40385e+07	1.00094e+08	9.0526e+07	8.84582e+07	8.34189e+07	8.43314e+07	1.35475e+08	1.1191e+08	9.89152e+07	1.33376e+08	1.65033e+08	1.85432e+08	9.78727e+07	8.72445e+07	8.0009e+07	-	-
XMW0267	84	56	113.12	C7H15N	2-Ethylpiperidine	Heterocyclic compound	1484-80-6	1026	1.08903e+08	1.43696e+08	1.31404e+08	1.28336e+08	1.21085e+08	1.21188e+08	1.92028e+08	1.60986e+08	1.42877e+08	1.88735e+08	2.31934e+08	2.60743e+08	1.42382e+08	1.26283e+08	1.17134e+08	-	-
KMW0234	119	134	134.11	C10H14	p-Cymene	Aromatics	99-87-6	1027	644783	953159	832320	833969	774103	707461	1.22486e+06	888934	831716	1.06678e+06	1.2867e+06	1.66466e+06	906108	800595	687397	C06575	ko01100
XMW0770	117	118	118.078	C9H10	Indane	Aromatics	496-11-7	1029	272787	416953	371056	370146	341941	311794	580117	393958	369970	483289	582813	787310	391912	361156	302872	-	-
XMW1467	110	109	110.084	C6H10N2	1H-Pyrazole, 1,3,5-trimethyl-	Heterocyclic compound	1072-91-9	1032	7.81199e+06	1.053e+07	9.74495e+06	9.38897e+06	8.9794e+06	9.02465e+06	1.48936e+07	1.21605e+07	1.06102e+07	1.44363e+07	1.8019e+07	2.0654e+07	1.03717e+07	9.60853e+06	8.82706e+06	-	-
w41	111	55	126.104	C8H14O	3-Octen-2-one, (E)-	Ketone	18402-82-9	1035	1.21256e+08	1.64694e+08	1.50177e+08	1.43773e+08	1.37529e+08	1.39628e+08	2.25975e+08	1.86174e+08	1.63804e+08	2.21068e+08	2.73028e+08	3.10802e+08	1.60216e+08	1.44894e+08	1.32068e+08	-	-
XMW0011	119	105	134.11	C10H14	Benzene, 1,4-diethyl-	Aromatics	105-05-5	1041	2.61214e+06	5.80392e+06	4.91093e+06	6.01082e+06	5.26953e+06	3.79683e+06	9.81304e+06	5.20643e+06	6.1534e+06	6.76345e+06	8.45316e+06	1.40291e+07	4.2737e+06	5.19853e+06	4.28236e+06	-	-
XMW0126	119	134	134.11	C10H14	Benzene, 1-methyl-3-(1-methylethyl)-	Terpenoids	535-77-3	1022	471035	653649	635179	605657	642677	533555	734328	572737	734604	744998	723604	1.17249e+06	559939	514150	674496	-	-
NMW0017	44	99	99.068	C5H9NO	2-Pyrrolidinone, 1-methyl-	Heterocyclic compound	872-50-4	1044	84643.4	174417	152876	181998	152642	115045	265134	157065	180787	196911	230251	361890	137622	161794	133268	-	-
XMW0076	92	65	92.037	C5H4N2	1H-Pyrrole-3-carbonitrile	Heterocyclic compound	7126-38-7	1044	1.59422e+07	3.43743e+07	2.95071e+07	3.64251e+07	3.21918e+07	2.30798e+07	5.73919e+07	3.10833e+07	3.69171e+07	4.04978e+07	4.95543e+07	8.05011e+07	2.57761e+07	3.15173e+07	2.60651e+07	-	-
XMW1085	69	87	142.099	C8H14O2	2-Butenoic acid, butyl ester	Ester	7299-91-4	1046	713437	1.40989e+06	1.28215e+06	1.56063e+06	1.38612e+06	960520	2.36073e+06	1.29117e+06	1.55806e+06	1.70079e+06	2.07542e+06	3.19464e+06	1.11091e+06	1.37649e+06	1.10757e+06	-	-
D309	56	99	142.099	C8H14O2	Ethyl 2-hexenoate, trans-	Ester	27829-72-7	1049	190460	397151	351628	435339	373979	278635	650691	362302	434753	455995	552855	880702	308576	376734	312422	-	-
KMW0212	91	92	120.058	C8H8O	BenzeneacetAldehyde	Aldehyde	122-78-1	1049	2.73192e+07	5.7969e+07	4.99376e+07	6.12944e+07	5.4618e+07	3.92782e+07	9.55966e+07	5.241e+07	6.2029e+07	6.84452e+07	8.19285e+07	1.32038e+08	4.35364e+07	5.32513e+07	4.43908e+07	C00601	ko00360,ko01100
KMW0247	93	77	136.125	C10H16	.beta.-Phellandrene	Terpenoids	555-10-2	1031	1.03525e+08	1.4251e+08	1.29729e+08	1.28463e+08	1.20827e+08	1.18229e+08	1.95032e+08	1.55251e+08	1.40556e+08	1.85777e+08	2.29214e+08	2.70423e+08	1.35604e+08	1.2541e+08	1.14372e+08	C19818	-
XMW1122	45	41	128.12	C8H16O	7-Octen-2-ol	Alcohol	39546-75-3	969	1051.96	4323.91	3367.06	4484.25	4567.22	2716.94	7385.04	4124.39	4333	4859.9	7500.62	13786.5	3989.26	4061.73	4457.1	-	-
XMW0910	68	43	110.048	C5H6N2O	1H-Imidazole, 1-acetyl-	Heterocyclic compound	2466-76-4	950	170335	324945	295327	320755	308842	229274	499775	276793	321765	363778	390648	772565	217813	270030	225442	C02560	-
NMW0021	80	108	108.069	C6H8N2	2-PyridinemethanAmine	Heterocyclic compound	3731-51-9	1054	2.01564e+07	4.27849e+07	3.70117e+07	4.52022e+07	4.0143e+07	2.89108e+07	6.96798e+07	3.84061e+07	4.50763e+07	5.03138e+07	5.96432e+07	9.58989e+07	3.22922e+07	3.93156e+07	3.22996e+07	C17926	-
XMW0490	117	132	132.094	C10H12	1-Methyl-2-phenylcyclopropane	Aromatics	3145-76-4	1056	51643.3	105202	94062.4	98052.9	100469	74105.6	152774	91363	106441	114713	137818	209656	80904.3	105723	97930.4	-	-
KMW0276	56	55	130.136	C8H18O	1-Octanol	Alcohol	111-87-5	1072	491361	839908	604677	685434	699104	576178	2.0826e+06	1.52767e+06	1.48249e+06	1.75091e+06	2.12331e+06	2.63913e+06	1.35409e+06	1.04087e+06	894503	C00756	-
XMW0186	95	43	124.089	C8H12O	3,5-Octadien-2-one, (E,E)-	Ketone	30086-02-3	1073	9443.01	7798.61	14319.8	8997.49	12062.4	12263.3	24998.7	27017.3	40322.5	27757.1	34761.9	66795.7	21081.7	16767.1	17946.2	-	-
XMW0295	132	117	132.094	C10H12	Benzene, 1-methyl-3-(1-methylethenyl)-	Aromatics	1124-20-5	1082	303207	355333	357790	355325	371443	297837	349347	260223	323021	285667	295199	425063	319446	282606	281197	-	-
XMW1123	119	134	134.11	C10H14	Benzene, 2-ethyl-1,4-dimethyl-	Aromatics	1758-88-9	1076	30323.1	49300.6	49028.4	51302	56514.3	33512.8	60189.3	56370.4	50571.8	66498.1	70944.1	110765	48871.5	45725	50549.6	-	-
XMW1220	101	73	146.058	C6H10O4	Ethyl hydrogen succinate	Ester	1070-34-4	1141	4957.62	5759.21	4958.24	5639.32	5659.15	4831.9	7103.3	6271.51	6661.47	8327.2	7573.04	9524.21	6384.9	6971.7	4435.63	-	-
D306	85	41	154.136	C10H18O	1,5-Heptadien-4-ol, 3,3,6-trimethyl-	Terpenoids	27644-04-8	1084	2.8734e+06	4.86666e+06	3.10809e+06	3.55568e+06	3.29088e+06	3.32187e+06	7.42082e+06	5.47659e+06	3.67615e+06	5.59343e+06	6.83054e+06	7.05359e+06	4.85093e+06	4.33353e+06	4.11499e+06	-	-
D405	45	91	136.089	C9H12O	Benzene, (2-methoxyethyl)-	Aromatics	3558-60-9	1086	936383	1.48053e+06	1.01059e+06	1.14015e+06	1.07087e+06	1.06603e+06	2.16669e+06	1.66548e+06	1.1692e+06	1.70082e+06	2.01761e+06	2.10427e+06	1.4764e+06	1.37055e+06	1.32437e+06	-	-
KMW0273	119	134	134.11	C10H14	Benzene, 1,2,4,5-tetramethyl-	Aromatics	95-93-2	1115	83315.4	110256	101486	116775	115217	78404.7	148470	121402	118697	197640	209411	265206	146988	141440	140479	-	-
KMW0274	126	71	126.032	C6H6O3	Maltol	Heterocyclic compound	118-71-8	1110	375680	663207	412475	469688	443761	437475	1.06861e+06	776870	496026	794421	994844	1.02281e+06	662593	602171	567448	C11918	ko00523,ko01110
WMW0092	44	58	143.167	C9H21N	1-OctanAmine,N-methyl-	Amine	2439-54-5	1088	1.497e+06	2.38784e+06	1.63415e+06	1.82819e+06	1.71739e+06	1.72757e+06	3.42811e+06	2.62512e+06	1.85295e+06	2.67991e+06	3.17558e+06	3.27782e+06	2.3901e+06	2.17353e+06	2.08011e+06	-	-
XMW1227	69	41	154.099	C9H14O2	(E)-2-Methylbut-2-en-1-yl methacrylate	Ester	88142-95-4	1088	5.06201e+07	8.37628e+07	5.41066e+07	6.18339e+07	5.75681e+07	5.83056e+07	1.27389e+08	9.54885e+07	6.51225e+07	9.75584e+07	1.17815e+08	1.22417e+08	8.22346e+07	7.53546e+07	7.17001e+07	-	-
WMW0176	42	70	114.068	C6H10O2	2H-Pyran-2-one, tetrahydro-6-methyl-	Heterocyclic compound	823-22-3	1095	3.92588e+06	6.32351e+06	4.22003e+06	4.74832e+06	4.47372e+06	4.49823e+06	9.42595e+06	7.16609e+06	4.98117e+06	7.30948e+06	8.79411e+06	9.05816e+06	6.3022e+06	5.80992e+06	5.55137e+06	-	-
D133	129	69	186.162	C11H22O2	4-Heptanol, 2,6-dimethyl-, acetate	Ester	10250-45-0	1092	42205.8	64728.3	39269.8	51798.9	43940.6	42434	80239.6	63184.1	44357.6	57845.4	69258.1	68125.6	65244	57809.4	49065.5	-	-
XMW1219	83	101	156.115	C9H16O2	2-Butenoic acid, 2-methyl-, 2-methylpropyl ester, (E)-	Ester	61692-84-0	1093	2.75631e+07	4.73277e+07	3.00367e+07	3.42812e+07	3.18068e+07	3.23973e+07	7.2185e+07	5.35382e+07	3.57642e+07	5.48016e+07	6.68458e+07	6.92763e+07	4.69148e+07	4.2196e+07	4.00059e+07	-	-
XMW0644	82	81	110.084	C6H10N2	1H-Imidazole, 2-propyl-	Heterocyclic compound	50995-95-4	1095	1.07844e+07	1.8225e+07	1.16952e+07	1.33517e+07	1.24569e+07	1.23656e+07	2.77174e+07	2.05183e+07	1.37303e+07	2.09096e+07	2.54987e+07	2.63156e+07	1.80771e+07	1.64958e+07	1.55398e+07	-	-
KMW0283	117	99	158.131	C9H18O2	Hexanoic acid, propyl ester	Ester	626-77-7	1097	354858	583213	369455	422209	394869	395270	859575	632278	423719	639810	756882	787650	601321	524720	483554	-	-
D407	68	69	154.136	C10H18O	7-Octen-4-ol, 2-methyl-6-methylene-, (S)-	Terpenoids	35628-05-8	1097	1.81668e+07	3.04578e+07	1.9559e+07	2.23112e+07	2.06787e+07	2.10708e+07	4.66751e+07	3.47549e+07	2.35717e+07	3.58218e+07	4.32333e+07	4.4943e+07	2.99482e+07	2.73932e+07	2.61954e+07	-	-
KMW0288	88	43	158.131	C9H18O2	Heptanoic acid, ethyl ester	Ester	106-30-9	1098	60836.9	94296.2	67822.7	73258.6	70403.5	67628.9	121944	95320.7	69273.9	97993.6	108697	119984	92331.8	88740.3	82856.5	-	-
XMW0410	55	83	142.136	C9H18O	1-Nonen-4-ol	Alcohol	35192-73-5	1103	4.91761e+07	7.9722e+07	5.26588e+07	5.96589e+07	5.54547e+07	5.67413e+07	1.17388e+08	9.07758e+07	6.28864e+07	9.21239e+07	1.10385e+08	1.13769e+08	7.82897e+07	7.20595e+07	6.96264e+07	-	-
NMW0038	107	122	122.073	C8H10O	Benzenemethanol, 4-methyl-	Alcohol	589-18-4	1106	1.59677e+07	2.85688e+07	1.73419e+07	2.02187e+07	1.86789e+07	1.90878e+07	4.52434e+07	3.30027e+07	2.13449e+07	3.39576e+07	4.20274e+07	4.32879e+07	2.80088e+07	2.54395e+07	2.39743e+07	C06757	ko01100
XMW0909	80	79	150.104	C10H14O	2,6,6-Trimethylbicyclo[3.2.0]hept-2-en-7-one	Ketone	4613-37-0	1108	5.65063e+07	9.76496e+07	6.10198e+07	7.0314e+07	6.49932e+07	6.61816e+07	1.51392e+08	1.1185e+08	7.42076e+07	1.14908e+08	1.39819e+08	1.45274e+08	9.53247e+07	8.73469e+07	8.20706e+07	-	-
XMW0690	93	150	150.141	C11H18	Cyclohexene, 2,4-dimethyl-1-(1-methylethenyl)-	Hydrocarbons	56763-60-1	1108	1.5017e+08	2.59886e+08	1.62362e+08	1.88342e+08	1.71118e+08	1.77527e+08	3.97856e+08	2.95812e+08	1.95176e+08	3.02686e+08	3.6902e+08	3.80211e+08	2.54126e+08	2.32089e+08	2.18445e+08	-	-
NMW0040	134	91	134.073	C9H10O	Benzyl methyl ketone	Ketone	103-79-7	1124	158433	225109	193400	210910	217171	166171	355006	291790	294048	511029	605516	774710	361106	318563	367497	-	-
D313	73	45	172.146	C10H20O2	3-Hexene, 1-(1-ethoxyethoxy)-, (Z)-	Aldehyde	28069-74-1	1102	1.23795e+06	1.96894e+06	1.33409e+06	1.48901e+06	1.38857e+06	1.36958e+06	2.79692e+06	2.0993e+06	1.48447e+06	2.1179e+06	2.54906e+06	2.66156e+06	2.00755e+06	1.76994e+06	1.65146e+06	-	-
XMW1127	56	70	158.131	C9H18O2	Formic acid, octyl ester	Ester	112-32-3	1114	56603.4	48970.7	58178.8	47463.8	54350.9	53588.1	83817.2	84066.2	61102.5	188502	172268	272147	95376.5	79437.1	83165.6	-	-
D173	105	77	134.073	C9H10O	BenzeneacetAldehyde, 4-methyl-	Aldehyde	104-09-6	1120	16940.6	26751.7	17762.1	20199	23968.1	18280.6	35714.6	25970.6	25453.9	41483.2	49288.9	58337.2	32330.5	32315.1	29294.6	-	-
XMW1399	57	43	184.219	C13H28	Decane, 2,5,9-trimethyl-	Hydrocarbons	62108-22-9	1121	27495.4	25975.9	29651.4	18890.7	23817.8	23599.1	24449.8	15834.1	25238	18536.1	20377.9	33722.9	23489	19890.9	15493	-	-
NMW0043	107	91	150.104	C10H14O	Bicyclo[3.1.1]hept-2-en-6-one, 2,7,7-trimethyl-	Terpenoids	473-06-3	1123	29575.5	45348.3	27667.8	38977.8	46385	36311	24238.2	20931.7	20210.7	14516.3	15191.3	25226.7	20860.6	18730.1	21279	C09843	-
D101	92	59	150.104	C10H14O	Benzeneethanol, .alpha.,.alpha.-dimethyl-	Alcohol	100-86-7	1159	703743	1.1543e+06	935704	949764	1.01168e+06	1.0229e+06	1.5754e+06	1.11557e+06	756771	900616	1.23966e+06	1.53451e+06	1.0191e+06	941248	919188	-	-
NMW0044	106	121	121.089	C8H11N	BenzenAmine, N-ethyl-	Amine	103-69-5	1128	16771.9	25944.7	22043.3	22160	24028.1	16762.4	37684.7	26118	31203.2	54750.5	59285.1	84231.7	37045.5	33660.8	36304.2	-	-
XMW0780	91	119	134.11	C10H14	2,6-Dimethyl-1,3,5,7-octatetraene, E,E-	Terpenoids	460-01-5	1131	153687	222698	192160	223948	226571	162497	378390	277644	296629	561007	646102	822707	379900	330749	377668	-	-
WMW0015	71	111	154.136	C10H18O	Terpinen-4-ol	Terpenoids	562-74-3	1177	2.63665e+06	4.03152e+06	3.71403e+06	3.35145e+06	3.88972e+06	3.49097e+06	6.37099e+06	4.38501e+06	4.40721e+06	5.40618e+06	6.13495e+06	8.39984e+06	4.12138e+06	4.70149e+06	4.75433e+06	C17073	-
KMW0325	81	43	154.136	C10H18O	3-Cyclohexen-1-ol, 1-methyl-4-(1-methylethyl)-	Terpenoids	586-82-3	1137	3.81921e+07	5.06531e+07	4.71592e+07	4.72994e+07	5.06093e+07	4.75244e+07	7.18097e+07	6.0511e+07	5.5962e+07	6.20016e+07	7.56849e+07	9.09952e+07	5.44576e+07	5.00155e+07	4.70795e+07	-	-
XMW0826	93	134	134.048	C7H6N2O	3-Methylisoxazolo[4,5-b]pyridine	Heterocyclic compound	83988-39-0	1139	8.95313e+06	1.1985e+07	1.11336e+07	1.11283e+07	1.19439e+07	1.11459e+07	1.70687e+07	1.44392e+07	1.32887e+07	1.48246e+07	1.81025e+07	2.20061e+07	1.27982e+07	1.1806e+07	1.11623e+07	-	-
D384	87	73	151.979	C4H8S3	TriSulfur compounds, methyl 2-propenyl	Sulfur compounds	34135-85-8	1142	10959.3	16494.7	13752.6	13167	13867.7	13428.6	21519.2	17940.8	17225.1	19470.8	21405.6	27707.1	16784.8	13541	14234	-	-
KMW0334	112	69	154.136	C10H18O	Cyclohexanone, 5-methyl-2-(1-methylethyl)-	Terpenoids	10458-14-7	1169	51005.4	97606.9	80909.8	79351.3	82351	78967	117948	82391.5	43089.5	39919.6	68525.9	76412.2	90167.7	65441.6	65803.5	-	-
XMW0927	68	96	152.084	C9H12O2	2,6,6-Trimethyl-2-cyclohexene-1,4-dione	Ketone	1125-21-9	1145	6.6436e+06	8.80575e+06	8.19632e+06	8.20901e+06	8.78433e+06	8.23371e+06	1.25211e+07	1.05183e+07	9.75978e+06	1.08189e+07	1.31001e+07	1.58698e+07	9.39936e+06	8.71292e+06	8.24494e+06	-	-
NMW0050	117	90	117.058	C8H7N	Benzyl nitrile	Nitrogen compounds	140-29-4	1144	60603.4	81663.6	75376.6	76882.1	80574.3	72321.4	122399	98130.4	86766.3	99553.8	120200	144413	88669.4	84733.1	75095.9	C16074	ko00460,ko01100,ko01110
D342	121	79	136.125	C10H16	2,4,6-Octatriene, 2,6-dimethyl-, (E,E)-	Terpenoids	3016-19-1	1144	205378	278020	247565	263495	265900	254681	403130	331002	296064	343060	420260	517305	286949	256977	264487	-	-
XMW0657	133	64	133.053	C8H7NO	Benzoxazole, 2-methyl-	Heterocyclic compound	95-21-6	1145	14317.1	21527.5	19878.4	20647	24033.5	22269.2	31526.4	26866.6	24554.9	29150.2	33812	47206.9	22486.5	21467.2	20378.6	-	-
D323	140	107	140.041	C6H8N2S	Pyrazine, 2-methyl-3-(methylthio)-	Heterocyclic compound	2882-20-4	1184	338007	451925	418611	387407	417905	381863	606485	451113	402599	504638	612607	787266	522383	431360	425938	-	-
XMW0654	109	67	152.12	C10H16O	Ethanone, 1-(1,4-dimethyl-3-cyclohexen-1-yl)-	Terpenoids	43219-68-7	1149	2.01885e+07	2.71548e+07	2.51003e+07	2.50743e+07	2.69287e+07	2.51046e+07	3.90571e+07	3.32033e+07	3.01797e+07	3.38897e+07	4.17876e+07	5.10374e+07	2.90178e+07	2.62088e+07	2.54279e+07	-	-
w01	57	68	128.12	C8H16O	Cyclooctyl Alcohol	Alcohol	696-71-9	1155	865838	1.07453e+06	1.08852e+06	1.12662e+06	1.11776e+06	818861	1.09402e+06	857105	806792	669808	738021	902834	1.66381e+06	1.55852e+06	1.32344e+06	-	-
NMW0058	104	132	132.094	C10H12	Naphthalene, 1,2,3,4-tetrahydro-	Aromatics	119-64-2	1155	21693.5	34503.2	29261.5	24872.2	32953.7	27794.5	46000.3	27288.6	26002.5	24907.3	30044.5	34411.2	30813.1	30154.9	29181.8	C14114	-
NMW0059	94	67	94.053	C5H6N2	4-Aminopyridine	Heterocyclic compound	504-24-5	1158	737488	1.1838e+06	984994	1.00528e+06	1.05013e+06	1.05713e+06	1.66496e+06	1.17521e+06	797429	967521	1.31248e+06	1.60446e+06	1.11786e+06	1.02051e+06	983202	D04127	-
XMW1315	126	71	170.203	C12H26	Undecane, 4-methyl-	Hydrocarbons	2980-69-0	1160	12597.5	19479.2	15676.6	16344.2	16106.7	18165.9	28607.8	17918.2	10088.7	9158.78	16779.5	19730.6	16410.1	14017.1	14064.7	-	-
XMW0679	45	43	176.105	C8H16O4	AcetAldehyde, tetramer	Aldehyde	108-62-3	1160	454923	550396	568316	580667	583911	412098	567581	448814	436332	388362	400827	501746	908906	831587	718809	C18744	-
KMW0297	59	94	170.131	C10H18O2	trans-Linalool oxide (furanoid)	Heterocyclic compound	34995-77-2	1086	80541.3	162122	147307	170987	166379	104303	225412	124495	147508	138037	169627	295371	104055	130107	113392	-	-
XMW0539	152	137	152.084	C9H12O2	3,4-Dimethoxytoluene	Aromatics	494-99-5	1233	85190.1	76846.7	89609.3	69848.6	92180.3	87593.7	95636.7	88361.3	115626	88018	72113.9	96016.3	73417.2	73850.9	86838.9	-	-
KMW0364	91	138	138.05	C8H10S	Phenethyl mercaptan	Sulfur compounds	4410-99-5	1176	609762	881676	838913	777303	874542	783169	1.32618e+06	950929	952399	1.11906e+06	1.26274e+06	1.69151e+06	921627	1.00193e+06	1.05361e+06	-	-
XMW0358	110	95	152.084	C9H12O2	1-Pentanone, 1-(2-furanyl)-	Heterocyclic compound	3194-17-0	1176	349038	505628	512509	464233	541158	463820	800885	584356	587861	681465	759531	1.04486e+06	526244	580432	628244	-	-
KMW0363	138	124	166.111	C9H14N2O	Pyrazine, 2-methoxy-3-(1-methylpropyl)-	Heterocyclic compound	24168-70-5	1175	9919.9	14201	18597.1	19947.7	17695.5	15963.6	20990.1	21239.2	20808.1	21367.5	19632.9	32252.9	20290.1	17537.2	25061.1	-	-
WMW0011	81	67	152.12	C10H16O	Cyclohexanone, 5-methyl-2-(1-methylethenyl)-	Terpenoids	529-00-0	1179	366654	554351	510492	476727	545914	488252	873279	606207	610253	752820	843824	1.13442e+06	575931	639381	663994	-	-
WMW0041	41	55	152.12	C10H16O	Isopinocarveol	Terpenoids	6712-79-4	1178	334058	477889	465505	448539	514001	438310	738179	526971	541707	619473	696077	955139	520352	562416	610733	-	-
D348	68	67	154.136	C10H18O	Cyclobutaneethanol, 1-methyl-2-(1-methylethenyl)-, cis-	Alcohol	30820-22-5	1183	3.09899e+06	4.53896e+06	3.97759e+06	3.76972e+06	4.0364e+06	3.75509e+06	6.00738e+06	4.51816e+06	3.99688e+06	4.90975e+06	5.88807e+06	7.40735e+06	4.69753e+06	4.52728e+06	4.22676e+06	-	-
XMW0487	92	65	138.043	C6H6N2O2	2-Picoline, 6-nitro-	Heterocyclic compound	18368-61-1	1183	7.06172e+06	1.02324e+07	9.25836e+06	8.85057e+06	9.39513e+06	8.74183e+06	1.40383e+07	1.0549e+07	9.2597e+06	1.15512e+07	1.38366e+07	1.76085e+07	1.07034e+07	1.04325e+07	9.96244e+06	-	-
XMW0241	141	71	184.219	C13H28	Undecane, 4,8-dimethyl-	Hydrocarbons	17301-33-6	1185	20279.2	28522.6	23063.1	19799.8	25530.1	22971	34692.1	25407.4	23746	32098.4	35854.3	48786.8	32905.3	26011.6	24405.7	-	-
KMW0372	89	71	172.146	C10H20O2	Butanoic acid, hexyl ester	Ester	2639-63-6	1192	67067.9	98489.3	88286	79467.7	89166.8	81889	133521	100748	88225	108471	126668	158033	104926	98136.3	95876.9	-	-
KMW0374	69	41	154.136	C10H18O	4-Hexen-1-ol, 5-methyl-2-(1-methylethenyl)-, (R)-	Terpenoids	498-16-8	1170	1.15715e+06	1.70094e+06	1.49469e+06	1.55771e+06	1.57023e+06	1.4478e+06	2.1176e+06	1.51476e+06	1.13967e+06	1.12421e+06	1.51776e+06	1.86666e+06	1.92312e+06	1.78496e+06	1.59371e+06	-	-
XMW1142	79	107	150.104	C10H14O	5-propan-2-ylbicyclo[3.1.0]hex-2-ene-2-carbAldehyde	Aldehyde	57129-54-1	1190	4.29588e+06	6.18358e+06	5.65085e+06	5.38446e+06	5.71428e+06	5.25532e+06	8.40708e+06	6.34321e+06	5.60111e+06	7.00004e+06	8.25784e+06	1.05225e+07	6.56218e+06	6.3126e+06	5.9938e+06	-	-
KMW0382	108	107	108.058	C7H8O	Phenol, 2-methyl-	Phenol	95-48-7	1054	33315.4	55031.1	56292.8	50972.7	46276.5	34060.8	82969	48785.6	54976	63743.1	83199.2	127035	34547.7	47133	44868.3	C01542	ko01100
XMW0773	45	46	151.048	C4H9NO5	Ethanol, 2-(2-hydroxyethoxy)-, 1-nitrate	Alcohol	20633-16-3	1195	239960	330681	336923	321634	320245	291723	467611	351455	321463	368071	461452	567245	375977	375568	325664	-	-
XMW0122	83	55	154.136	C10H18O	Cyclohexanol, 2-methyl-3-(1-methylethenyl)-, (1.alpha.,2.alpha.,3.alpha.)-	Alcohol	54244-81-4	1196	123355	177010	156709	155021	161503	149152	233862	176386	152335	190182	225754	291626	188706	175444	159668	-	-
XMW1457	136	135	136.052	C8H8O2	BenzAldehyde, 3-methoxy-	Aldehyde	591-31-1	1196	1.97037e+07	2.77399e+07	2.51624e+07	2.33483e+07	2.53973e+07	2.34827e+07	3.86491e+07	2.8523e+07	2.52067e+07	3.23118e+07	3.95165e+07	5.16498e+07	3.00103e+07	2.71873e+07	2.71074e+07	-	-
KMW0388	119	91	152.12	C10H16O	Carveol	Terpenoids	99-48-9	1219	70532.2	76184.6	127049	121047	123658	106990	95487.1	111389	133603	103153	90846.3	122741	145297	92320	162923	-	-
w31	67	82	170.131	C10H18O2	Butanoic acid, 4-hexenyl ester, (Z)-	Ester	69727-41-9	1203	110157	194659	147452	120798	131770	46100	184825	98752.3	153113	486927	427224	864655	221276	263906	229105	-	-
XMW0124	117	89	117.058	C8H7N	m-Aminophenylacetylene	Amine	54060-30-9	1203	28439.5	43702.4	39306.4	34056.3	41168.7	22279.8	52231.3	42026.4	56305.2	102436	126580	179604	67270	75633.4	81411.4	-	-
XMW0794	79	91	162.141	C12H18	1,5-Cyclooctadiene, 3-(1-methyl-2-propenyl)-	Hydrocarbons	16538-88-8	1209	17843.3	42269.5	35257.2	40266.3	40457.8	44034.9	109684	65083.6	54177.1	89337.6	120620	149839	56200.8	54411	54370.8	-	-
XMW0217	41	55	154.136	C10H18O	cis-7-Decen-1-al	Aldehyde	21661-97-2	1212	420546	701334	548846	429305	437147	178718	619487	320277	578206	1.49289e+06	1.2864e+06	2.73779e+06	766568	860549	734926	-	-
XMW0766	81	67	152.12	C10H16O	Cyclohexanone, 5-methyl-2-(1-methylethylidene)-	Terpenoids	15932-80-6	1212	3368.15	7903.8	5783.43	6945.85	9255.49	6611.88	13565.7	13939.5	7019.71	15321.4	18525.8	20952.5	7598.85	9212.38	6309.95	-	-
NMW0085	91	136	136.052	C8H8O2	Benzoic Acid, 4-methyl-	Acid	99-94-5	1213	46933.8	90045.8	75939.5	79990.6	86423.4	81062.9	186991	133366	111234	176887	232065	278796	112522	114581	114522	C01454	ko01100
XMW1326	113	41	141.079	C7H11NO2	2,6-Piperidinedione, 3-ethyl-	Heterocyclic compound	25115-69-9	1215	41257.5	60589	50992.4	34862.7	41109.9	16355.7	58441.7	29855.9	51780	133634	111329	251842	71827.8	69940.7	60245.6	-	-
NMW0094	170	108	170.131	C10H18O2	1,3,3-trimethyl-2-Oxabicyclo[2.2.2]octan-6-ol	Terpenoids	18679-48-6	1228	11871.8	18143.5	22949.1	14954.7	16061.7	16181.6	16728.4	15428.2	15663.4	14711	17919.9	23400.1	9706.04	11012.7	13536.6	C20326	-
w36	99	71	142.099	C8H14O2	n-Caproic acid vinyl ester	Ester	3050-69-9	974	279482	401514	513523	722484	462251	831598	1.09865e+06	1.39816e+06	564259	444773	639353	555749	318614	280167	248366	-	-
KMW0431	119	134	134.084	C8H10N2	5H-5-Methyl-6,7-dihydrocyclopentapyrazine	Heterocyclic compound	23747-48-0	1144	581785	780278	714799	707388	774327	721000	1.14791e+06	982133	867239	987561	1.2086e+06	1.49191e+06	830388	766842	733305	-	-
KMW0489	68	79	150.104	C10H14O	1-Cyclohexene-1-carboxAldehyde, 4-(1-methylethenyl)-, (S)-	Aldehyde	18031-40-8	1207	281219	473465	366476	282198	324113	127415	436983	226435	392453	1.04929e+06	891709	1.96106e+06	515748	586478	485824	-	-
KMW0531	67	93	140.12	C9H16O	3,6-Nonadien-1-ol, (E,Z)-	Alcohol	56805-23-3	1156	1.56882e+06	2.52783e+06	2.12121e+06	2.16718e+06	2.24489e+06	2.25614e+06	3.48537e+06	2.45018e+06	1.69659e+06	2.03793e+06	2.77934e+06	3.44175e+06	2.35768e+06	2.24992e+06	2.13253e+06	-	-
XMW3734	122	121	122.037	C7H6O2	2-hydroxy-BenzAldehyde	Aldehyde	90-02-8	1047	1.07861e+06	2.43648e+06	2.05155e+06	2.51241e+06	2.18277e+06	1.58103e+06	4.14627e+06	2.17872e+06	2.59128e+06	2.84678e+06	3.59403e+06	6.0637e+06	1.76186e+06	2.14587e+06	1.78071e+06	C06202	ko01100
KMW0284	91	92	122.073	C8H10O	Phenylethyl Alcohol	Alcohol	60-12-8	1116	119953	167611	155841	152939	162155	133433	245441	193942	177927	259762	286056	358271	216520	203088	202863	C05853	ko00360
KMW0258	109	124	124.052	C7H8O2	2-methoxy-Phenol	Phenol	90-05-1	1089	1.51947e+07	2.74218e+07	1.6653e+07	1.93202e+07	1.79211e+07	1.81999e+07	4.36966e+07	3.18384e+07	2.03682e+07	3.28697e+07	4.02512e+07	4.18299e+07	2.69093e+07	2.43141e+07	2.29997e+07	C15572	-
NMW0176	91	92	135.068	C8H9NO	Benzeneacetamide	Amine	103-81-1	1402	7.68746e+07	7.00292e+07	1.14935e+08	7.72242e+07	8.90578e+07	6.79101e+07	4.81823e+07	3.73922e+07	7.67906e+07	2.94221e+07	3.57458e+07	6.74361e+07	5.79636e+07	6.55481e+07	5.737e+07	C02505	ko00360,ko01100
D294	96	97	152.12	C10H16O	2-Cyclopenten-1-one, 2-pentyl-	Ketone	25564-22-1	1292	3.49986e+06	5.70546e+06	4.83809e+06	5.15327e+06	4.45328e+06	3.15143e+06	5.46271e+06	2.95812e+06	4.64617e+06	3.7547e+06	3.50031e+06	6.87611e+06	3.86504e+06	4.22485e+06	3.69668e+06	-	-
XMW0854	119	161	222.198	C15H26O	4a(2H)-Naphthalenol, 1,3,4,5,6,8a-hexahydro-4,7-dimethyl-1-(1-methylethyl)-, (1S,4S,4aS,8aR)-	Terpenoids	73365-77-2	1614	1.32233e+06	2.39485e+06	1.73933e+06	2.04759e+06	1.84956e+06	1.82406e+06	3.05543e+06	1.97608e+06	1.78974e+06	2.16418e+06	2.79898e+06	2.96948e+06	1.82496e+06	2.13818e+06	1.90744e+06	-	-
D444	95	113	224.141	C13H20O3	2-Furancarboxylic acid, octyl ester	Ester	39251-88-2	1642	1.69245e+06	2.75974e+06	2.17051e+06	2.45594e+06	2.37659e+06	2.35346e+06	3.68616e+06	2.63551e+06	2.28525e+06	2.91169e+06	3.70381e+06	3.72586e+06	2.38156e+06	2.65712e+06	2.51602e+06	-	-
D106	147	91	162.068	C10H10O2	1,1'-(1,4-phenylene)bis-Ethanone	Ketone	1009-61-6	1461	4.25546e+06	8.73814e+06	7.03168e+06	8.06551e+06	6.48009e+06	4.27518e+06	1.0184e+07	5.41638e+06	7.74041e+06	6.64333e+06	7.15032e+06	1.42415e+07	4.86858e+06	6.76677e+06	4.98094e+06	-	-
XMW0472	105	77	166.063	C9H10O3	1,2-Ethanediol, monobenzoate	Ester	94-33-7	1402	3.20982e+07	2.97492e+07	4.86709e+07	3.25292e+07	3.78085e+07	2.85014e+07	2.11293e+07	1.58549e+07	3.26238e+07	1.28348e+07	1.57707e+07	3.0215e+07	2.45711e+07	2.75056e+07	2.4224e+07	-	-
XMW0555	145	160	160.052	C10H8O2	2-Acetylbenzofuran	Heterocyclic compound	1646-26-0	1395	5.54942e+06	4.98279e+06	8.81665e+06	5.60742e+06	6.69145e+06	4.84448e+06	3.29909e+06	2.51358e+06	5.77527e+06	1.97204e+06	2.52792e+06	5.03168e+06	4.14978e+06	4.74065e+06	4.09542e+06	-	-
XMW1463	108	126	212.141	C12H20O3	2-Oxabicyclo[2.2.2]octan-6-ol, 1,3,3-trimethyl-, acetate	Ester	57709-95-2	1344	1.44905e+06	2.55389e+06	2.08619e+06	1.69283e+06	1.74213e+06	1.21439e+06	2.39225e+06	1.31008e+06	1.85452e+06	3.19415e+06	3.59646e+06	5.24836e+06	2.55246e+06	2.65316e+06	2.23103e+06	-	-
XMW0285	121	122	122.037	C7H6O2	BenzAldehyde, 4-hydroxy-	Aldehyde	123-08-0	1364	1.188e+08	1.89797e+08	1.65886e+08	1.51135e+08	1.61697e+08	1.40585e+08	2.80596e+08	2.18064e+08	2.02738e+08	2.50567e+08	3.04481e+08	3.21233e+08	1.94458e+08	2.12031e+08	1.92466e+08	C00633	ko01100
KMW0556	41	105	204.188	C15H24	Naphthalene, decahydro-4a-methyl-1-methylene-7-(1-methylethenyl)-, [4aR-(4a.alpha.,7.alpha.,8a.beta.)]-	Terpenoids	17066-67-0	1486	2.94491e+06	6.57876e+06	5.1284e+06	5.40797e+06	5.09172e+06	3.21653e+06	9.32114e+06	4.66955e+06	5.4119e+06	6.31844e+06	6.87017e+06	1.16279e+07	4.27199e+06	5.74951e+06	4.56893e+06	C09723	ko00909,ko01110
XMW0544	161	81	204.188	C15H24	Azulene, 1,2,3,3a,4,5,6,7-octahydro-1,4-dimethyl-7-(1-methylethenyl)-, [1R-(1.alpha.,3a.beta.,4.alpha.,7.beta.)]-	Terpenoids	22567-17-5	1473	8.22015e+06	2.23334e+07	1.31353e+07	1.58325e+07	1.47695e+07	1.0285e+07	2.94852e+07	1.41706e+07	1.54995e+07	1.92486e+07	2.06042e+07	3.63594e+07	1.2423e+07	1.68141e+07	1.26394e+07	-	-
KMW0563	69	41	194.167	C13H22O	5,9-Undecadien-2-one, 6,10-dimethyl-, (E)-	Ketone	3796-70-1	1453	4.00821e+07	7.90944e+07	7.35152e+07	7.90706e+07	8.14814e+07	4.39324e+07	9.36997e+07	5.35652e+07	7.13122e+07	6.03812e+07	6.71984e+07	1.21107e+08	4.84734e+07	6.57349e+07	5.08362e+07	C13297	-
KMW0427	116	55	176.087	C8H16O2S	3-Mercaptohexyl acetate	Ester	136954-20-6	1248	15487.4	35073.7	30645.4	31081.8	27588.6	21944.5	71973.5	45222.3	47141.3	75493.9	104732	104448	35496.5	36768	41699.4	-	-
XMW0735	107	79	148.089	C10H12O	Benzenemethanol, .alpha.-2-propenyl-	Alcohol	936-58-3	1244	1.55041e+06	1.65047e+06	1.7719e+06	1.70859e+06	1.84139e+06	1.27277e+06	1.19769e+06	1.12705e+06	1.21684e+06	955746	857979	1.0347e+06	2.16757e+06	2.14147e+06	1.87799e+06	-	-
w08	142	141	142.078	C11H10	Naphthalene, 1-methyl-	Aromatics	90-12-0	1307	32249.9	51683.1	49553.3	51652.2	60914.7	38313.8	171099	113052	127382	141361	162963	238867	115656	106841	97346.8	C14082	-
D292	94	41	204.188	C15H24	Bicyclo[2.2.1]heptane, 2-methyl-3-methylene-2-(4-methyl-3-pentenyl)-, (1S-endo)-	Terpenoids	25532-78-9	1448	4.45964e+06	9.20114e+06	8.58526e+06	9.26251e+06	9.57116e+06	4.90362e+06	1.09317e+07	6.0471e+06	8.35541e+06	6.83231e+06	7.55605e+06	1.45721e+07	5.50299e+06	7.54254e+06	5.734e+06	-	-
XMW1455	124	139	139.063	C7H9NO2	5-Amino-2-methoxyphenol	Phenol	1687-53-2	1402	230116	205941	350547	231626	265298	200814	139114	102602	232440	85688.5	100704	199478	165675	185237	170185	-	-
NMW0177	135	134	135.068	C8H9NO	N-Benzylformamide	Amine	6343-54-0	1402	4.42493e+07	3.98015e+07	6.91855e+07	4.45243e+07	5.26191e+07	3.90631e+07	2.63236e+07	2.05026e+07	4.51362e+07	1.57099e+07	1.99677e+07	3.8859e+07	3.2787e+07	3.71658e+07	3.25394e+07	-	-
D425	69	41	192.151	C13H20O	3-Cyclohexene-1-carboxAldehyde, 4-(4-methyl-3-pentenyl)-	Aldehyde	37677-14-8	1540	67952.6	134044	121265	117867	117607	84222.6	205138	114076	119031	138693	187984	248722	109129	140072	119713	-	-
KMW0606	105	161	204.188	C15H24	.alpha.-Muurolene	Terpenoids	10208-80-7	1499	2.73162e+06	7.65134e+06	5.00084e+06	6.26739e+06	5.1001e+06	3.19151e+06	1.03955e+07	4.72843e+06	5.21571e+06	6.26193e+06	6.63874e+06	1.1643e+07	4.11426e+06	5.66555e+06	4.19296e+06	C20272	-
XMW0916	91	92	226.036	C11H15Br	(5-bromopentyl)-Benzene	Aromatics	14469-83-1	1487	1.05522e+07	2.60613e+07	1.90689e+07	2.08279e+07	1.92189e+07	1.20678e+07	3.93184e+07	1.78758e+07	2.09601e+07	2.43923e+07	2.69885e+07	4.73366e+07	1.59499e+07	2.20259e+07	1.69901e+07	-	-
KMW0432	41	69	152.12	C10H16O	2,6-Octadienal, 3,7-dimethyl-, (Z)-	Terpenoids	106-26-3	1240	275030	297274	323249	311303	327999	226459	229065	209246	211618	173037	158245	181003	384105	390883	341299	C09847	ko01110
D74	135	150	150.068	C9H10O2	4-Acetylanisole	Ketone	100-06-1	1348	1.76563e+07	2.82016e+07	2.43448e+07	2.20039e+07	2.37974e+07	2.0516e+07	4.10145e+07	3.19468e+07	2.95073e+07	3.66042e+07	4.44097e+07	4.6592e+07	2.93303e+07	3.12369e+07	2.79561e+07	-	-
XMW0422	57	71	198.235	C14H30	3,5-Dimethyldodecane	Hydrocarbons	107770-99-0	1285	501551	800249	697078	746670	639632	464694	777433	434809	676028	539401	513511	949511	562887	620307	538785	-	-
XMW0997	83	55	236.178	C15H24O2	Bornyl tiglate	Ester	101223-92-1	1615	76458.5	142624	113308	132062	117751	113841	200163	123435	117986	141624	174994	196179	114366	133868	125255	-	-
KMW0708	161	122	222.198	C15H26O	2-[(2S,4aR,8aR)-4a,8-dimethyl-2,3,4,5,6,8a-hexahydro-1H-naphthalen-2-yl]propan-2-ol	Terpenoids	123123-38-6	1658	1.67384e+07	2.97536e+07	2.08395e+07	2.47238e+07	2.3135e+07	2.37071e+07	3.72347e+07	2.63278e+07	2.2716e+07	2.8675e+07	3.80084e+07	3.72649e+07	2.46229e+07	2.73958e+07	2.45982e+07	C21689	-
XMW1264	136	163	238.193	C15H26O2	Acetic acid, 1-methyl-3-(2,6,6-trimethylcyclohex-1-enyl)propyl ester	Ester	86756-12-9	1615	36440.4	55947.5	42068.6	50253.5	45589.3	47731.6	77960.9	49311	42750.9	54800.9	77481.7	74051.6	44024.7	51500.5	48032.7	-	-
QMW0530	57	71	248.114	C12H25Br	2-Bromo dodecane	Halogenated hydrocarbons	13187-99-0	1505	51876	149554	105052	118662	104873	59372	175376	79210.8	90993.7	109958	121100	214281	71475.3	111913	81968.9	-	-
XMW0467	93	146	189.115	C12H15NO	2-Pyridin-2-ylmethyl-cyclohexanone	Ketone	113777-22-3	1619	280496	498005	387296	426899	400814	403789	663223	432660	393440	493497	583175	651937	374237	447774	421838	-	-
XMW0239	57	85	184.219	C13H28	Decane, 3-ethyl-3-methyl-	Hydrocarbons	17312-66-2	1229	148189	156603	166159	168526	171324	122651	120613	113138	122334	92352.1	86899.8	100298	189420	205218	176351	-	-
XMW1401	82	67	184.146	C11H20O2	n-Valeric acid cis-3-hexenyl ester	Ester	35852-46-1	1237	748397	783929	861840	823109	897317	615767	586870	551233	589364	468529	432556	499104	1.01404e+06	1.03626e+06	905024	-	-
NMW0101	121	136	168.115	C10H16O2	Ascaridole	Terpenoids	512-85-6	1244	64674.8	70384.6	69112.4	64522.7	72674.7	52970.6	50642.9	47882.1	56063.2	39273.2	35878.6	42679.8	86442.8	81045.8	71391.1	C09836	-
XMW0047	121	150	150.104	C10H14O	Phenol, 2-(1-methylpropyl)-	Phenol	89-72-5	1289	1.95508e+07	3.13327e+07	2.6467e+07	2.80019e+07	2.4443e+07	1.72577e+07	2.98808e+07	1.61178e+07	2.56626e+07	2.07493e+07	1.92181e+07	3.88641e+07	2.16265e+07	2.35458e+07	2.02121e+07	-	-
KMW0433	134	133	134.073	C9H10O	Phenol, 4-(2-propenyl)-	Aromatics	501-92-8	1255	481068	920235	829905	833748	802892	734905	1.81308e+06	1.37235e+06	1.08147e+06	1.63176e+06	2.42783e+06	2.67171e+06	943715	1.07606e+06	1.03493e+06	C16930	ko00940,ko01110
KMW0435	41	55	154.136	C10H18O	2-Decenal, (Z)-	Aldehyde	2497-25-8	1252	31366.7	73319.7	57384.2	56781.2	41218.8	35158.4	79868.2	45200.3	40965.6	50790.2	64007.8	98367.6	40821.2	60911.6	55089.2	-	-
XMW0961	95	93	196.146	C12H20O2	Bornyl acetate	Terpenoids	76-49-3	1285	4.01287e+07	6.47921e+07	5.51565e+07	5.88299e+07	5.11621e+07	3.63445e+07	6.2682e+07	3.42933e+07	5.33827e+07	4.32186e+07	4.01956e+07	7.83379e+07	4.45104e+07	4.86807e+07	4.24738e+07	-	-
D266	83	55	182.203	C13H26	1-Tridecene	Hydrocarbons	2437-56-1	1292	2.18283e+06	3.51883e+06	3.00758e+06	3.22242e+06	2.78392e+06	1.98003e+06	3.40555e+06	1.85597e+06	2.90212e+06	2.3505e+06	2.19e+06	4.24598e+06	2.41155e+06	2.63761e+06	2.32972e+06	-	-
XMW0615	135	107	150.104	C10H14O	Phenol, m-tert-butyl-	Phenol	585-34-2	1296	773965	1.24164e+06	1.02105e+06	1.09019e+06	966667	672339	1.1776e+06	639573	1.04313e+06	843182	745678	1.72136e+06	874294	1.00003e+06	832731	-	-
D442	99	41	156.115	C9H16O2	2(3H)-Furanone, 5-butyldihydro-4-methyl-	Heterocyclic compound	39212-23-2	1302	15478.5	23202.2	28718.3	25843.4	31748.2	16455.6	14009.9	10381	21425.1	23315.9	14215.4	36824.2	34946.8	44669.6	45351.8	-	-
D415	108	71	178.099	C11H14O2	Isobutyric acid, 2-methylphenyl ester	Ester	36438-54-7	1276	7.06738e+06	1.13618e+07	9.69051e+06	1.0305e+07	8.91989e+06	6.34495e+06	1.09863e+07	5.9633e+06	9.3763e+06	7.57118e+06	7.00481e+06	1.39807e+07	7.76198e+06	8.53684e+06	7.45174e+06	-	-
XMW0258	57	71	198.235	C14H30	Tridecane, 2-methyl-	Hydrocarbons	1560-96-9	1364	736812	1.09533e+06	979583	890447	941189	840362	1.45828e+06	1.20044e+06	1.12384e+06	1.32219e+06	1.54934e+06	1.6261e+06	1.12204e+06	1.17589e+06	1.07505e+06	-	-
QWM0004	157	142	172.125	C13H16	Naphthalene, 1,2-dihydro-1,1,6-trimethyl-	Aromatics	30364-38-6	1354	4826.59	9055.89	7329.87	10437.6	5833.75	5473.23	9978.25	6737.44	7788.16	7542.92	7097.11	13710	6392.49	7436.27	6291.87	-	-
XMW1333	133	164	164.084	C10H12O2	Benzoic acid, 3,4-dimethyl-, methyl ester	Ester	38404-42-1	1355	1.72699e+08	2.75791e+08	2.39234e+08	2.1674e+08	2.35052e+08	2.02958e+08	4.04753e+08	3.15877e+08	2.92392e+08	3.6408e+08	4.41164e+08	4.6332e+08	2.85864e+08	3.07341e+08	2.77816e+08	-	-
D99	164	132	179.095	C10H13NO2	Benzoic acid, 2-(dimethylamino)-, methyl ester	Ester	10072-05-6	1404	1.98655e+07	1.7371e+07	3.12985e+07	2.00997e+07	2.33792e+07	1.6699e+07	1.1719e+07	8.95961e+06	2.05494e+07	6.93667e+06	8.7322e+06	1.75889e+07	1.48009e+07	1.67406e+07	1.45608e+07	-	-
D118	170	141	170.073	C12H10O	Diphenyl ether	Ether	101-84-8	1404	13932.4	11280.9	23314.2	15718.3	17309.4	12686.7	9017.66	7790.27	17839.1	6652.93	8054.91	15437.6	9995.56	15520.4	12355.8	C07733	ko01100
XMW0746	159	118	220.183	C15H24O	(1R,2R,4S,6S,7S,8S)-8-Isopropyl-1-methyl-3-methylenetricyclo[4.4.0.02,7]decan-4-ol	Terpenoids	124753-76-0	1586	20657.1	19819.5	20977	24597.1	20877.2	30856.3	36613.2	36801.8	25595.4	41347.3	28539.3	37750.9	25460.8	17829	32464.4	-	-
D443	95	113	196.11	C11H16O3	2-Furancarboxylic acid, hexyl ester	Ester	39251-86-0	1436	6.53346e+06	1.34056e+07	1.11203e+07	1.09389e+07	1.03828e+07	6.76842e+06	1.7786e+07	9.57542e+06	1.10061e+07	1.37834e+07	1.45657e+07	2.59262e+07	8.57704e+06	1.13638e+07	9.04902e+06	-	-
XMW1346	71	86	198.198	C13H26O	4-Tridecanone	Ketone	26215-90-7	1449	1.40173e+06	2.80576e+06	2.60658e+06	2.81204e+06	2.8633e+06	1.52988e+06	3.32048e+06	1.8903e+06	2.53478e+06	2.16245e+06	2.38504e+06	4.44942e+06	1.71118e+06	2.31329e+06	1.7952e+06	-	-
XMW0244	121	161	194.167	C13H22O	2-Butanone, 4-(2,6,6-trimethyl-1-cyclohexen-1-yl)-	Ketone	17283-81-7	1433	1.57821e+07	3.3967e+07	2.68862e+07	2.70502e+07	2.58396e+07	1.62574e+07	4.57771e+07	2.42362e+07	2.7582e+07	3.53521e+07	3.71986e+07	6.8947e+07	2.13657e+07	2.86566e+07	2.22032e+07	C03527	-
NMW0201	71	42	177.115	C11H15NO	Phenmetrazine	Heterocyclic compound	134-49-6	1462	33104	68388	57049	60991	52791	34011	97382	44090	57665	65651	72304	127599	39834	55212	42639	C07432	-
KMW0591	71	95	224.178	C14H24O2	Butanoic acid, 1,7,7-trimethylbicyclo[2.2.1]hept-2-yl ester, endo-	Ester	13109-70-1	1476	586112	1.32395e+06	1.03174e+06	1.06129e+06	1.01059e+06	630794	1.84799e+06	917630	1.07164e+06	1.28364e+06	1.40531e+06	2.47189e+06	855213	1.13855e+06	889606	-	-
D244	161	105	222.198	C15H26O	(3S,3aR,3bR,4S,7R,7aR)-4-Isopropyl-3,7-dimethyloctahydro-1H-cyclopenta[1,3]cyclopropa[1,2]benzen-3-ol	Terpenoids	23445-02-5	1515	2.23142e+07	5.76718e+07	3.57207e+07	4.23579e+07	3.91329e+07	2.72296e+07	7.4127e+07	3.57863e+07	3.86926e+07	4.84258e+07	5.22624e+07	8.62074e+07	3.23508e+07	4.52265e+07	3.3523e+07	-	-
XMW1351	136	121	204.188	C15H24	Dauca-4(11),8-diene	Terpenoids	395070-76-5	1532	15266.8	36794.9	34403.9	34855.5	35071.4	15692.5	44809.3	22426.6	33384.4	23010.5	33442.5	58913.4	23812.7	26748.3	21095.1	-	-
w11	69	81	192.151	C13H20O	3,5,9-Undecatrien-2-one, 6,10-dimethyl-, (E,Z)-	Ketone	13927-47-4	1535	2.50191e+06	5.6591e+06	4.69763e+06	4.48457e+06	4.48124e+06	2.68872e+06	8.16101e+06	3.93987e+06	4.50795e+06	5.67428e+06	6.36766e+06	1.14241e+07	3.51863e+06	5.10652e+06	3.93677e+06	-	-
NMW0263	130	131	174.116	C11H14N2	GrAmine	Heterocyclic compound	87-52-5	1620	18852.1	22503.6	19834.8	21780.7	17832.9	22057.8	29923.8	19845.1	20512.7	19273.6	24548	28106.2	19062.4	20724.7	19565.9	C08304	-
D241	69	41	222.198	C15H26O	3-Cyclohexene-1-methanol, .alpha.,4-dimethyl-.alpha.-(4-methyl-3-pentenyl)-, [R-(R*,R*)]-	Terpenoids	23178-88-3	1625	127211	240372	175080	210237	185123	193251	306148	194087	188362	240253	278594	295818	182224	214968	199588	-	-
NMW0268	118	146	164.047	C9H8O3	2-Propenoic Acid, 3-(2-hydroxyphenyl)-	Acid	583-17-5	1630	72746.1	131120	96162.8	114440	100187	104344	167817	118896	103477	120963	152222	162880	97897.1	121873	112029	C01772	ko00360,ko00999,ko01100,ko01110
KMW0679	131	103	162.068	C10H10O2	2-Propenoic acid, 3-phenyl-, methyl ester, (E)-	Ester	1754-62-7	1379	1.9533e+07	1.75499e+07	2.85728e+07	1.08716e+07	2.05339e+07	1.16196e+07	6.98952e+06	5.1493e+06	1.30151e+07	7.91862e+06	1.51979e+07	2.49685e+07	1.06951e+07	1.46908e+07	1.19283e+07	C06358	-
XMW0140	183	198	198.141	C15H18	Naphthalene, 1,6-dimethyl-4-(1-methylethyl)-	Terpenoids	483-78-3	1674	44139.3	43056.2	51861.5	44173.6	44689.1	32962.9	37660.1	35952	35763.8	28344.1	36875.6	36528.1	44683.3	28253.8	28845.1	-	-
KMW0490	99	41	156.115	C9H16O2	trans-3-Methyl-4-octanolide	Ester	39638-67-0	1288	461301	748305	632606	680785	586772	412903	720662	391735	617696	495781	466159	911370	515747	562443	493786	-	-
XMW0956	119	84	194.131	C12H18O2	2-Cyclohexen-1-ol, 2-methyl-5-(1-methylethenyl)-, acetate, cis-	Ester	1205-42-1	1362	1.42538e+07	2.28214e+07	1.98985e+07	1.82364e+07	1.94504e+07	1.68473e+07	3.36723e+07	2.60437e+07	2.4393e+07	3.00248e+07	3.64235e+07	3.84491e+07	2.34832e+07	2.53902e+07	2.31435e+07	-	-
XMW0535	105	150	150.068	C9H10O2	p-Tolylacetic Acid	Acid	622-47-9	1363	5.35757e+07	8.44772e+07	7.391e+07	6.82878e+07	7.20299e+07	6.27897e+07	1.24051e+08	9.65961e+07	9.05729e+07	1.10437e+08	1.33654e+08	1.41214e+08	8.73792e+07	9.34598e+07	8.5781e+07	-	-
NMW0156	91	149	149.03	C8H7NS	Benzene, (isothiocyanatomethyl)-	Sulfur compounds	622-78-6	1367	1.13567e+08	1.75969e+08	1.54238e+08	1.43379e+08	1.50819e+08	1.33107e+08	2.5483e+08	2.0115e+08	1.8823e+08	2.27797e+08	2.75202e+08	2.89614e+08	1.81945e+08	1.93236e+08	1.78463e+08	C03098	-
XMW1340	153	154	153.991	C7H6S2	Thieno[2,3-b]thiophene,2-methyl-	Heterocyclic compound	13393-75-4	1364	128151	193300	176291	164313	167264	120625	226822	131322	180174	194084	220801	287948	172050	175370	165008	-	-
NMW0155	163	178	178.136	C12H18O	Propofol	Phenol	2078-54-8	1364	7.39694e+07	1.23646e+08	1.04285e+08	9.36058e+07	1.05031e+08	8.85915e+07	1.82328e+08	1.4073e+08	1.30464e+08	1.66906e+08	2.01469e+08	2.15653e+08	1.27075e+08	1.39476e+08	1.22921e+08	C07523	-
w10	58	71	198.198	C13H26O	2-Undecanone, 6,10-dimethyl-	Ketone	1604-34-8	1408	314013	282689	461909	307913	355001	274755	193649	149727	318883	119214	141771	270298	237720	273353	231605	-	-
D156	118	117	206.131	C13H18O2	Propanoic acid, 2-methyl-, 3-phenylpropyl ester	Ester	103-58-2	1408	6.44606e+06	5.80595e+06	9.87165e+06	6.44902e+06	7.58084e+06	5.64507e+06	3.95207e+06	3.00449e+06	6.44814e+06	2.35628e+06	2.94488e+06	5.75643e+06	4.79611e+06	5.39926e+06	4.7082e+06	C02008	-
XMW0062	109	69	210.162	C13H22O2	2-Propenoic acid, 2-methyl-, 3,3,5-trimethylcyclohexyl ester	Ester	7779-31-9	1353	8.33065e+06	1.30995e+07	1.15059e+07	1.05523e+07	1.11145e+07	9.61757e+06	1.89641e+07	1.46242e+07	1.37402e+07	1.68227e+07	2.02652e+07	2.14392e+07	1.35115e+07	1.43625e+07	1.30203e+07	-	-
XMW1342	156	141	156.094	C12H12	Naphthalene, 1,4-dimethyl-	Aromatics	571-58-4	1436	26521.3	56185.9	43468.9	49779.1	44586.3	24841.9	77158.5	45211.2	48369.3	57931.1	63111.2	108838	36753.7	50599.1	35575.9	-	-
KMW0597	161	105	204.188	C15H24	.gamma.-Muurolene	Terpenoids	30021-74-0	1477	862798	2085754	1332016	1578760	1369806	843789	2816893	1400845	1592882	1806993	1904162	3505740	1300304	1566842	1195768	-	-
XMW1356	57	71	226.266	C16H34	Dodecane, 2-methyl-6-propyl-	Hydrocarbons	55045-08-4	1483	614767	1.36883e+06	1.07778e+06	1.12143e+06	1.06239e+06	666241	1.9611e+06	977254	1.12406e+06	1.33155e+06	1.45619e+06	2.53037e+06	857672	1.18695e+06	938996	-	-
KMW0605	93	80	238.193	C15H26O2	Pentanoic acid, 1-ethenyl-1,5-dimethyl-4-hexenyl ester	Ester	10471-96-2	1510	4.20371e+06	1.24596e+07	8.80879e+06	9.72717e+06	8.66241e+06	4.89236e+06	1.54596e+07	6.69533e+06	7.84909e+06	9.6522e+06	1.08547e+07	1.96414e+07	6.17192e+06	9.37906e+06	6.45935e+06	-	-
WMW0021	159	160	202.172	C15H22	trans-Calamenene	Terpenoids	73209-42-4	1529	2.34759e+06	3.66088e+06	2.47461e+06	2.9245e+06	2.65072e+06	2.58309e+06	4.51815e+06	2.85121e+06	3.02159e+06	3.89209e+06	3.93435e+06	5.2962e+06	2.89744e+06	3.12421e+06	2.87395e+06	-	-
XMW0012	105	161	204.188	C15H24	Naphthalene, 1,2,4a,5,6,8a-hexahydro-4,7-dimethyl-1-(1-methylethyl)-, [1S-(1.alpha.,4a.beta.,8a.alpha.)]-	Terpenoids	24406-05-1	1538	550302	1.26492e+06	846879	949729	881322	598096	1.69338e+06	832045	874969	1.09599e+06	1.19654e+06	1.92719e+06	765249	965247	801217	C16815	-
XMW1350	170	155	170.11	C13H14	Naphthalene, 2,3,6-trimethyl-	Aromatics	829-26-5	1550	7929.23	11913.1	13216.3	15022.8	10258.3	8975.44	18303	15109.8	17987.5	11332	14387.7	18589.1	10704.1	14405.2	12822.3	-	-
XMW0311	192	149	220.183	C15H24O	Dehydroxy-isocalamendiol	Terpenoids	1005276-30-1	1646	5277.96	7425.85	4522.91	5313.06	3194.06	4101.79	4856.36	3944.63	3243.24	4914.89	6116.48	6241.29	3468.75	5257.53	4046.24	-	-
XMW0705	59	149	222.198	C15H26O	2-Naphthalenemethanol, 1,2,3,4,4a,5,6,8a-octahydro-.alpha.,.alpha.,4a,8-tetramethyl-, [2R-(2.alpha.,4a.alpha.,8a.beta.)]-	Terpenoids	473-16-5	1653	34767.8	55063.2	40475.1	43991.7	44718.6	41690.5	68664.1	46684.3	40239.1	48117.2	67266.3	63388.8	46436.3	47205.8	44058.7	C09663	-
XMW1167	109	67	220.183	C15H24O	(1R,3E,7E,11R)-1,5,5,8-Tetramethyl-12-oxabicyclo[9.1.0]dodeca-3,7-diene	Terpenoids	19888-34-7	1606	278635	517597	382806	458247	407014	402277	696903	449550	402448	502153	634474	701919	374993	467706	433196	-	-
XMW1171	200	185	200.084	C13H12O2	Benzene, 1-methoxy-4-phenoxy-	Aromatics	1655-69-2	1632	14694.5	18361.5	15579.7	19449.9	17518.4	14175.9	23607.1	16680.7	19266.5	17222.5	17200	24193.6	17280.6	16234.2	14371.9	-	-
XMW0387	57	71	296.1	C12H25I	Dodecane, 1-iodo-	Halogenated hydrocarbons	4292-19-7	1635	25410.9	47956.5	34412.7	41001	38036.4	37023.9	62277.2	39818.7	37905.5	48291.1	59730.2	64223	35562.8	41536.9	40548	-	-
NMW0270	105	77	182.073	C13H10O	Benzophenone	Ketone	119-61-9	1635	3.29149e+06	5.635e+06	4.13916e+06	4.65462e+06	4.48833e+06	4.48985e+06	6.79916e+06	4.92661e+06	4.25561e+06	5.31254e+06	6.72128e+06	6.8379e+06	4.73766e+06	4.99964e+06	4.73026e+06	C06354	-
XMW0665	159	97	220.183	C15H24O	Muurola-4,10(14)-dien-1.beta.-ol	Terpenoids	257293-90-6	1635	367326	573690	418793	468057	461556	444323	620152	514406	424351	505992	666305	612161	499299	512711	484818	-	-
NMW0272	127	173	173.048	C10H7NO2	Naphthalene, 2-nitro-	Aromatics	581-89-5	1638	41779.3	77948	59638.9	69644.3	61544.3	59665.9	94780.2	68718.5	57211	71511.6	95373.6	93065.7	69767	70242	67137	C19474	-
KMW0701	189	204	222.198	C15H26O	2-Naphthalenemethanol, 1,2,3,4,4a,5,6,7-octahydro-.alpha.,.alpha.,4a,8-tetramethyl-, (2R-cis)-	Terpenoids	1209-71-8	1631	88410.4	161350	115128	142238	128614	121520	208983	132991	120668	151125	188199	207677	121535	149515	132877	C17124	-
XMW0264	161	105	204.188	C15H24	Bicyclo[4.4.0]dec-1-ene, 2-isopropyl-5-methyl-9-methylene-	Terpenoids	150320-52-8	1507	1.72526e+06	5.06741e+06	3.49699e+06	3.90971e+06	3.40485e+06	1.98866e+06	6.33087e+06	2.88522e+06	3.31324e+06	4.03172e+06	4.58708e+06	7.99998e+06	2.64326e+06	4.19286e+06	2.7414e+06	-	-
KMW0424	103	57	186.162	C11H22O2	Butanoic acid, 2-methyl-, hexyl ester	Ester	10032-15-2	1236	9038.87	6354.23	7933.59	8136.26	6423.73	3796.49	6094.79	7599.98	6022.8	7163.73	5231.94	4249.37	9387.71	7353.17	11230	-	-
D219	135	136	136.052	C8H8O2	BenzAldehyde, 4-methoxy-	Aldehyde	123-11-5	1251	48881.8	99321.5	77101.6	87516.3	80162.9	76433	188580	136297	135051	180858	258053	262703	98264.3	112728	96231.3	C10761	-
XMW0740	132	133	133.064	C7H7N3	3-Methyl-pyrrolo(2,3-b)pyrazine	Heterocyclic compound	20321-99-7	1252	20469.1	32626.3	27167	36768.1	31342.7	22332.5	63015.9	41282.2	48527	69942.1	88076.8	103629	32914.6	40319.7	36713.4	-	-
XMW0803	93	43	196.146	C12H20O2	Iso-3-thujyl acetate	Ester	62181-90-2	1298	1.94696e+07	3.13904e+07	2.68472e+07	2.87292e+07	2.459e+07	1.76284e+07	3.02254e+07	1.65306e+07	2.58233e+07	2.07963e+07	1.946e+07	3.78035e+07	2.16608e+07	2.35008e+07	2.05768e+07	-	-
NMW0135	91	65	149.03	C8H7NS	Thiocyanic acid, phenylmethyl ester	Sulfur compounds	3012-37-1	1339	124065	219064	164889	163481	153476	108213	227494	128629	163846	251859	265223	414359	191684	227326	168993	C02660	-
XMW0081	70	113	157.074	C7H11NO3	L-Proline, 1-acetyl-	Acid	68-95-1	1366	23094.6	28149.2	28262.7	21216	21816.3	16864.2	23043.4	16469.4	21197.6	22574.8	21457.1	25812.6	22157.7	19781.5	22330.8	-	-
NMW0157	93	135	135.068	C8H9NO	Acetamide, N-phenyl-	Amine	103-84-4	1366	2.60172e+07	4.05055e+07	3.47925e+07	3.21897e+07	3.39996e+07	3.0362e+07	5.86028e+07	4.58637e+07	4.32519e+07	5.21331e+07	6.35619e+07	6.70705e+07	4.13883e+07	4.4667e+07	4.08845e+07	C07565	-
D402	123	67	166.099	C10H14O2	Piperitenone oxide	Ketone	35178-55-3	1368	9.38515e+06	1.46846e+07	1.26226e+07	1.15405e+07	1.1999e+07	1.04646e+07	2.04661e+07	1.57553e+07	1.47172e+07	1.81067e+07	2.17734e+07	2.27736e+07	1.55556e+07	1.56666e+07	1.38357e+07	-	-
XMW0303	67	82	198.162	C12H22O2	Hexanoic acid, 5-hexenyl ester	Ester	108058-81-7	1371	127323	254633	229408	248322	197194	159442	357328	202415	214965	246587	255324	463054	135795	188080	160208	-	-
XMW0229	74	87	186.126	C10H18O3	Nonanoic acid, 9-oxo-, methyl ester	Ester	1931-63-1	1436	50123.8	105862	85375	87316.6	83477.8	51449.6	136853	71186.6	90797.4	102502	110966	191851	66270.9	89894.2	70736.4	-	-
KMW0519	151	152	152.047	C8H8O3	Vanillin	Aldehyde	121-33-5	1404	6.10883e+07	5.46655e+07	9.67271e+07	6.09159e+07	7.31162e+07	5.22611e+07	3.54538e+07	2.72519e+07	6.20058e+07	2.08444e+07	2.67868e+07	5.37366e+07	4.56458e+07	5.08808e+07	4.37945e+07	C00755	ko00996,ko01100,ko01110
XMW0979	105	91	204.188	C15H24	(4R,4aS,6S)-4,4a-Dimethyl-6-(prop-1-en-2-yl)-1,2,3,4,4a,5,6,7-octahydronaphthalene	Terpenoids	823810-22-6	1476	403037	968017	664714	763230	663907	450454	1378950	653643	752462	872409	895264	1670911	613984	730995	600519	-	-
NMW0215	71	135	181.005	C5H11NS3	N,N-Dimethyl-1,2,3-trithian-5-Amine	Heterocyclic compound	31895-21-3	1491	60638.7	72468.2	64943	72397.2	60180.5	50347.1	75065.5	56411.9	65699.6	53381.3	57287.6	79192.3	67453.8	82125.4	64674.8	-	-
WMW0051	177	91	192.151	C13H20O	β-Ionone	Terpenoids	14901-07-6	1491	1.5224e+06	1.39294e+06	1.67613e+06	1.36247e+06	1.57622e+06	1.43097e+06	1.35463e+06	1.38996e+06	1.71765e+06	1.2992e+06	988799	1.01772e+06	1.35891e+06	1.49452e+06	1.52437e+06	-	-
XMW0388	161	122	204.188	C15H24	(4aR,8aR)-5,8a-dimethyl-3-propan-2-ylidene-1,2,4,4a,7,8-hexahydronaphthalene	Terpenoids	6813-21-4	1542	445043	1.06714e+06	702572	809363	705715	499476	1.43127e+06	696047	745402	958518	1.02535e+06	1.67136e+06	669650	795580	665310	-	-
XMW1002	143	157	200.157	C15H20	Isolongifolene, 4,5,9,10-dehydro-	Hydrocarbons	156747-45-4	1380	17448.1	39086.5	29927.2	38032.4	29734.5	21988.2	56364.2	29021.2	34010.4	34757.3	36047.4	77479.7	22903.5	28124.5	21849.2	-	-
XMW0940	107	79	188.12	C13H16O	Benzenemethanol, .alpha.-2-cyclohexen-1-yl-	Alcohol	5723-89-7	1598	4109.06	11994.7	6960.13	10126.2	9742.86	10119.9	25839.5	13614.4	10406.5	11449.6	12120.9	27982.6	7131.81	10937.3	9118.33	-	-
D325	121	93	218.167	C15H22O	(3R,3aR,7S,8aS)-3,6,8,8-Tetramethyl-4,7,8,8a-tetrahydro-1H-3a,7-methanoazulen-2(3H)-one	Terpenoids	288249-25-2	1640	1.72263e+06	3.05802e+06	2.17345e+06	2.47347e+06	2.35803e+06	2.43386e+06	3.80312e+06	2.72642e+06	2.31334e+06	2.93158e+06	3.85537e+06	3.81585e+06	2.4595e+06	2.72211e+06	2.55456e+06	-	-
KMW0652	119	41	222.198	C15H26O	Cubenol	Terpenoids	21284-22-0	1642	2.32604e+06	4.0461e+06	2.9256e+06	3.31971e+06	3.15397e+06	3.20498e+06	4.82074e+06	3.53492e+06	3.05365e+06	3.81351e+06	4.96349e+06	4.94547e+06	3.30631e+06	3.55159e+06	3.35878e+06	-	-
XMW1177	136	69	220.183	C15H24O	11,11-Dimethyl-4,8-dimethylenebicyclo[7.2.0]undecan-3-ol	Alcohol	79580-01-1	1646	121502	193201	144578	176439	154473	159351	228888	174979	149616	186189	252399	231282	172269	174648	150798	-	-
XMW1491	93	69	252.209	C16H28O2	Lavandulyl caproate	Ester	59550-36-6	1650	1.38861e+06	2.39727e+06	1.77378e+06	1.99099e+06	1.93763e+06	1.91946e+06	2.93744e+06	2.11989e+06	1.83859e+06	2.30272e+06	2.93285e+06	2.96262e+06	1.98499e+06	2.12155e+06	2.05726e+06	-	-
XMW0294	41	55	168.151	C11H20O	10-Undecenal	Aldehyde	112-45-8	1297	2.52799e+06	3.95524e+06	3.46581e+06	3.70619e+06	3.18138e+06	2.30216e+06	3.92384e+06	2.17064e+06	3.37252e+06	2.72875e+06	2.53645e+06	4.73481e+06	2.77289e+06	3.08592e+06	2.71432e+06	-	-
XMW0441	42	103	102.994	C2H2ClN3	1H-1,2,4-Triazole, 3-chloro-	Heterocyclic compound	6818-99-1	1237	286502	271047	289321	296566	304962	203646	199936	192689	205504	163246	140071	175476	355467	362745	317736	-	-
D191	110	95	166.099	C10H14O2	2-Hexanoylfuran	Heterocyclic compound	14360-50-0	1239	3.60872e+06	3.78904e+06	4.0161e+06	3.91164e+06	4.22246e+06	2.92031e+06	2.82382e+06	2.63095e+06	2.85747e+06	2.26703e+06	2.01645e+06	2.42767e+06	4.96494e+06	4.83666e+06	4.33987e+06	C02088	-
KMW0446	69	41	152.12	C10H16O	Citral	Terpenoids	5392-40-5	1273	3.02085e+06	4.82121e+06	4.15469e+06	4.45409e+06	3.81907e+06	2.72969e+06	4.71193e+06	2.60445e+06	4.01753e+06	3.22776e+06	3.04089e+06	5.8032e+06	3.32921e+06	3.66078e+06	3.21313e+06	C01499	ko01110
D110	71	99	168.115	C10H16O2	Bicyclo[3.1.1]heptan-3-one, 2-hydroxy-2,6,6-trimethyl-	Ketone	10136-65-9	1256	12320.4	10511.5	17337.6	15759.2	15787.9	10085.7	12757.2	14295.2	12995.6	9330.76	10431.7	13460.4	20606.5	14369.7	16034.1	-	-
KMW0449	95	121	182.131	C11H18O2	Bicyclo[2.2.1]heptan-2-ol, 1,7,7-trimethyl-, formate, endo-	Ester	7492-41-3	1226	71333	97613	100546	100040	132486	74845	101792	66145	78863	61244	67746	96965	71699	67807	60061	-	-
XMW0732	110	95	152.095	C8H12N2O	1-Pentanone, 1-(1H-imidazol-4-yl)-	Heterocyclic compound	69393-15-3	1371	1.90852e+06	2.91264e+06	2.54253e+06	2.34923e+06	2.43121e+06	2.13364e+06	4.20974e+06	3.23311e+06	3.0255e+06	3.69119e+06	4.44436e+06	4.68119e+06	3.05996e+06	3.18271e+06	2.8485e+06	-	-
XMW1094	105	161	176.157	C13H20	Megastigma-4,6(Z),8(E)-triene	Hydrocarbons	51468-85-0	1373	1.80497e+06	4.02527e+06	3.01061e+06	3.77212e+06	2.98482e+06	2.14421e+06	5.86511e+06	2.82129e+06	3.39315e+06	3.68386e+06	3.73276e+06	7.68058e+06	2.21916e+06	3.02907e+06	2.29062e+06	-	-
XMW1253	71	41	214.193	C13H26O2	Butanoic acid, 1-methyloctyl ester	Ester	69727-42-0	1417	15249.1	25078	23073.9	25659.1	18710.4	13456	34156.2	23834.3	20276.8	20508.8	26241.8	40313.9	19127.9	26369.8	18100.2	-	-
XMW0159	57	71	226.266	C16H34	2,6,10-Trimethyltridecane	Hydrocarbons	3891-99-4	1449	1.36888e+06	2.67934e+06	2.51459e+06	2.70745e+06	2.73995e+06	1.49801e+06	3.22876e+06	1.82925e+06	2.44813e+06	2.1255e+06	2.31842e+06	4.22485e+06	1.65135e+06	2.25162e+06	1.74525e+06	-	-
w21	95	82	166.099	C10H14O2	2H-Pyran-2-one, 6-pentyl-	Heterocyclic compound	27593-23-3	1453	3.36438e+06	6.89391e+06	6.36863e+06	6.85929e+06	7.09308e+06	3.67982e+06	8.23328e+06	4.56073e+06	6.22324e+06	5.18352e+06	5.68538e+06	1.08637e+07	4.14259e+06	5.63011e+06	4.33434e+06	-	-
XMW1435	91	119	222.162	C14H22O2	(6,6-dimethyl-2-bicyclo[3.1.1]hept-2-enyl)methyl 2-methylpropanoate	Ester	29021-37-2	1466	1.05552e+06	2.70154e+06	1.74222e+06	2.0193e+06	1.90783e+06	1.31292e+06	3.6364e+06	1.7573e+06	1.88321e+06	2.38312e+06	2.59317e+06	4.44228e+06	1.49119e+06	2.04359e+06	1.57287e+06	-	-
KMW0577	97	68	168.115	C10H16O2	2H-Pyran-2-one, 5,6-dihydro-6-pentyl-	Heterocyclic compound	54814-64-1	1501	50041.7	140501	94598.6	119568	95845	57857.5	184058	90380.1	98183.6	113918	121089	212571	74204.6	104040	77209.8	-	-
NMW0208	73	55	172.11	C9H16O3	9-Oxononanoic Acid	Acid	2553-17-5	1483	28063.5	38624.1	38094.7	37389.3	38292	27738.3	42890.9	25074.4	31321.1	32145.9	30229.7	39467.4	34706.7	45680.3	38110.8	-	-
KMW0595	119	93	204.188	C15H24	1,3-Cyclohexadiene, 5-(1,5-dimethyl-4-hexenyl)-2-methyl-, [S-(R*,S*)]-	Terpenoids	495-60-3	1495	846955	1.95293e+06	1.44102e+06	1.49426e+06	1.39736e+06	879644	2.54204e+06	1.33867e+06	1.40997e+06	1.76839e+06	1.90158e+06	3.49425e+06	1.24972e+06	1.59027e+06	1.23474e+06	C09750	-
D375	191	135	206.167	C14H22O	4H-Inden-4-one, 1,2,3,5,6,7-hexahydro-1,1,2,3,3-pentamethyl-	Ketone	33704-61-9	1508	117327	228971	180064	243391	206095	122903	271649	161261	156999	184950	164829	235031	134961	202071	147009	-	-
KMW0604	121	93	204.188	C15H24	(1S,2E,6E,10R)-3,7,11,11-Tetramethylbicyclo[8.1.0]undeca-2,6-diene	Terpenoids	24703-35-3	1495	7.61012e+06	2.17742e+07	1.41614e+07	1.81195e+07	1.45066e+07	8.93089e+06	3.02043e+07	1.37409e+07	1.53445e+07	1.80795e+07	1.90868e+07	3.33469e+07	1.17842e+07	1.65927e+07	1.1898e+07	-	-
KMW0619	69	71	224.178	C14H24O2	Butanoic acid, 3,7-dimethyl-2,6-octadienyl ester, (E)-	Ester	106-29-6	1562	37967.7	88605.3	66673.8	74243.5	66798	43777.9	127529	62645.3	67879.2	83483.1	101927	143731	45028.5	72713.6	65106.4	-	-
D177	110	95	220.183	C15H24O	(1aR,1bS,2aS,5S,5aS,7aS)-2,2,5,7a-Tetramethyldecahydrocyclopenta[2',3']cyclobuta[1',2':3,4]benzo[1,2-b]oxirene	Terpenoids	104188-24-1	1549	12586.6	26177.7	16549.6	16273.5	16513.7	13874.6	27734.8	19217.7	18182.6	19168	22924.1	38127	15467.5	21615.4	19615.2	-	-
KMW0620	119	132	202.172	C15H22	Benzene, 1-(1,5-dimethyl-4-hexenyl)-4-methyl-	Terpenoids	644-30-4	1483	9.30655e+06	2.38339e+07	1.67515e+07	1.8811e+07	1.71249e+07	1.06046e+07	3.68039e+07	1.62142e+07	1.91205e+07	2.20622e+07	2.48033e+07	4.47099e+07	1.44726e+07	2.03422e+07	1.53084e+07	-	-
NMW0277	132	150	234.089	C13H14O4	(S)-4-(1-Acetoxyallyl)phenyl acetate	Ester	52946-22-2	1650	130832	215468	142374	167945	162861	175744	230998	178984	155590	204854	255947	248291	169916	180436	167264	-	-
XMW0425	158	157	158.084	C10H10N2	6-Quinolinamine, 2-methyl-	Heterocyclic compound	65079-19-8	1650	24112.2	32701.3	20087.6	28826.7	25498.8	29645.2	39171.5	38042.2	26664.1	28041.7	52208.8	36791.4	28970.2	33000.5	26392.7	-	-
XMW0664	165	166	166.063	C9H10O3	BenzAldehyde, 2,4-dihydroxy-3,6-dimethyl-	Aldehyde	34883-14-2	1650	37243.5	70011.9	39616.3	52789.3	53527.1	52595.5	79510.3	69962.6	49993.2	63070	81300.4	81252.2	61044.4	58875.6	51229.8	-	-
D404	139	67	196.146	C12H20O2	Hexahydro-3-butylphthalide	Heterocyclic compound	3553-34-2	1653	10926.8	19946	12817.8	15664.7	15615.9	16060.5	23603.9	20633.3	14842.7	15740.6	25246	23560.2	18045.6	18380	16084.3	-	-
NMW0279	107	166	166.063	C9H10O3	Benzenepropanoic Acid, 4-hydroxy-	Acid	501-97-3	1654	532903	891989	667521	760505	732768	732073	1.10385e+06	787593	698182	870325	1.11859e+06	1.09597e+06	747228	796510	760796	C01744	-
XMW0933	119	134	194.131	C12H18O2	Bicyclo[3.1.1]hept-2-en-6-ol, 2,7,7-trimethyl-, acetate, [1S-(1.alpha.,5.alpha.,6.beta.)]-	Ester	50764-55-1	1239	48441.8	53797.3	58099.6	50189.8	61399	45475.7	48430.6	52872.7	52407.5	50063	43793.9	64361.2	62661.5	53927.3	59119.4	-	-
XMW0533	147	148	148.035	C9H8S	3-Methylbenzothiophene	Heterocyclic compound	1455-18-1	1315	84858.8	130572	67783.2	50637.9	135241	109332	149788	141349	87088.9	153254	51366	210160	100993	75188.5	88782.5	-	-
KMW0437	104	91	164.084	C10H12O2	Acetic acid, 2-phenylethyl ester	Ester	103-45-7	1260	76153.1	109265	77082.8	108986	85859.8	48399.2	275163	140164	150300	756545	648025	939004	399877	325335	243538	C12303	-
KMW0473	79	107	150.104	C10H14O	4-Isopropylcyclohexa-1,3-dienecarbAldehyde	Aldehyde	1197-15-5	1283	3.21965e+06	5.15763e+06	4.42615e+06	4.69135e+06	4.03669e+06	2.90723e+06	5.01218e+06	2.74286e+06	4.23918e+06	3.4235e+06	3.2095e+06	6.12806e+06	3.52697e+06	3.88204e+06	3.41215e+06	-	-
XMW0953	91	92	178.099	C11H14O2	Phenylacetic acid propyl ester	Ester	4606-15-9	1331	331998	547997	453661	422696	489660	251087	471202	256286	413186	592988	618172	1.07351e+06	428346	478719	421673	-	-
NMW0165	124	123	124.052	C7H8O2	Orcinol	Phenol	504-15-4	1369	3.31344e+06	4.88995e+06	4.26845e+06	3.89115e+06	4.15936e+06	3.52343e+06	6.43318e+06	4.95685e+06	4.75872e+06	5.68902e+06	6.7987e+06	7.13321e+06	5.26646e+06	5.23514e+06	4.53261e+06	C00727	-
NMW0164	162	104	162.068	C10H10O2	Benzene, 1,2-(methylenedioxy)-4-propenyl-, (E)-	Aromatics	4043-71-4	1374	201561	660694	341635	640417	482575	325769	1.14407e+06	546300	580495	691397	693819	1.45006e+06	342939	498769	363450	-	-
KMW0522	161	119	204.188	C15H24	Copaene	Terpenoids	3856-25-5	1376	2.43225e+06	5.96038e+06	3.99354e+06	5.55293e+06	4.40513e+06	2.79147e+06	9.32401e+06	4.37135e+06	5.08228e+06	5.53157e+06	5.54512e+06	1.16397e+07	3.22462e+06	4.33043e+06	3.33002e+06	C09639	-
D255	117	158	158.084	C10H10N2	Quinoxaline, 2,3-dimethyl-	Heterocyclic compound	2379-55-7	1428	3.61722e+06	7.60513e+06	6.13874e+06	6.17597e+06	5.90004e+06	3.78899e+06	1.02483e+07	5.53358e+06	6.27704e+06	7.96564e+06	8.33888e+06	1.51347e+07	4.77995e+06	6.54318e+06	5.12334e+06	-	-
XMW0970	153	168	168.042	C8H8O4	Ethanone, 1-(2,3,4-trihydroxyphenyl)-	Ketone	528-21-2	1453	13027.9	19127.2	18211.9	18226.2	21553.7	12381.5	26516.4	13999.2	22096.1	32964.7	36653.3	48967.7	20947	18934.7	21565.4	-	-
KMW0578	93	80	238.193	C15H26O2	Butanoic acid, 3-methyl-, 1-ethenyl-1,5-dimethyl-4-hexenyl ester	Ester	1118-27-0	1464	1.43793e+07	2.94239e+07	2.44082e+07	2.7537e+07	2.25767e+07	1.49072e+07	3.51545e+07	1.78441e+07	2.57267e+07	2.24073e+07	2.37902e+07	4.66856e+07	1.65161e+07	2.24391e+07	1.69197e+07	-	-
XMW1016	147	105	206.131	C13H18O2	(4,4-Dimethyl-2,4,5,6-tetrahydro-1H-inden-2-yl)acetic Acid	Acid	113522-67-1	1654	459200	793740	579385	647406	581452	606036	925031	754726	587239	824699	1.02848e+06	969242	613027	731775	688717	-	-
NMW0280	143	85	238.193	C15H26O2	2-Furanmethanol, tetrahydro-.alpha.,.alpha.,5-trimethyl-5-(4-methyl-3-cyclohexen-1-yl)-, [2S-[2.alpha.,5.beta.(R*)]]-	Terpenoids	26184-88-3	1655	43605.9	77083.7	56491.9	59542.9	62878.5	53853.5	83581.8	67454.9	53153.6	71047.5	90739.3	81951.9	70109.9	69001.9	70201.1	C16774	-
w05	69	41	220.183	C15H24O	2,6,10-Dodecatrienal, 3,7,11-trimethyl-	Terpenoids	19317-11-4	1656	475938	810400	596057	672751	655798	647302	988147	706977	633661	780106	998436	1.00463e+06	654847	699475	693285	C03461	ko00900,ko00909,ko01110
NMW0283	205	220	220.11	C13H16O3	2H-1-Benzopyran, 6,7-dimethoxy-2,2-dimethyl-	Heterocyclic compound	644-06-4	1658	1.36257e+06	2.28554e+06	1.72275e+06	2.01472e+06	1.76211e+06	1.98345e+06	3.10029e+06	2.23195e+06	1.85474e+06	2.38519e+06	3.132e+06	3.07845e+06	2.01293e+06	2.29228e+06	2.05192e+06	C09018	-
XMW0099	57	43	184.219	C13H28	Decane, 2,3,5-trimethyl-	Hydrocarbons	62238-11-3	1411	2.3971e+06	2.19674e+06	3.40184e+06	2.42083e+06	2.75306e+06	2.14982e+06	1.54087e+06	1.24339e+06	2.40968e+06	967955	1.16831e+06	2.1227e+06	1.82536e+06	2.08135e+06	1.81116e+06	-	-
KMW0453	93	80	196.146	C12H20O2	Linalyl acetate	Terpenoids	115-95-7	1257	182467	404333	311678	331020	240723	154518	530595	306999	289741	299489	359485	652243	248240	296917	263668	C09863	-
KMW0456	70	55	158.167	C10H22O	1-Decanol	Alcohol	112-30-1	1272	671326	1.07766e+06	929537	986814	848540	623163	1.0611e+06	576632	893859	720177	671587	1.29196e+06	742334	813107	705703	C01633	-
XMW0643	82	97	140.095	C7H12N2O	Butyramide, 2-cyano-2-ethyl-	Amine	18705-38-9	1287	2.67594e+06	4.3499e+06	3.71906e+06	3.97164e+06	3.41229e+06	2.43866e+06	4.19178e+06	2.28207e+06	3.57654e+06	2.89328e+06	2.6835e+06	5.22409e+06	2.96214e+06	3.23282e+06	2.84974e+06	-	-
XMW0783	95	152	152.12	C10H16O	1-Adamantanol	Alcohol	768-95-6	1333	167235	280592	236254	208701	203666	143106	284471	159724	217731	392797	413676	605176	287535	298531	256096	-	-
XMW0372	57	41	212.25	C15H32	Tridecane, 4,8-dimethyl-	Hydrocarbons	55030-62-1	1384	8779.25	24460.4	18314.2	19645.3	18609.3	10633.7	37200.3	14892.8	17350.2	24401.1	26229.2	52083.3	12806.2	17297.4	12988.5	-	-
XMW1097	82	67	198.162	C12H22O2	Hexanoic acid, 3-hexenyl ester	Ester	84434-19-5	1386	3198.6	5417.9	4115.02	4006.2	5500.28	3209.12	10193.2	3043.09	4413.29	7114.53	10204.6	13482.7	4379.71	6058.46	7872.42	-	-
WMW0223	41	119	204.188	C15H24	Cedrene	Terpenoids	11028-42-5	1422	212065	462542	373611	435476	361749	233441	611433	299343	400114	389392	394748	845526	252444	352978	266460	-	-
XMW0946	107	122	166.099	C10H14O2	Ethanol, 2-(4-ethylphenoxy)-	Alcohol	54411-10-8	1424	471081	884958	744967	839011	697871	465575	1148712	585209	785267	743083	737180	1541618	532333	684764	537355	-	-
XMW1256	119	121	192.151	C13H20O	2-Butanone, 4-(2,6,6-trimethyl-1,3-cyclohexadien-1-yl)-	Ketone	20483-36-7	1424	1.71936e+08	3.52883e+08	2.84616e+08	2.87106e+08	2.737e+08	1.77238e+08	4.41656e+08	2.57235e+08	2.92375e+08	3.6568e+08	3.81359e+08	5.65985e+08	2.2974e+08	3.00752e+08	2.36423e+08	-	-
D380	98	111	182.131	C11H18O2	3(2H)-Furanone, 2-hexyl-5-methyl-	Heterocyclic compound	33922-66-6	1446	127608	267100	219650	223539	208465	133027	368860	192375	224508	281947	291189	528548	174563	225785	185908	-	-
KMW0572	147	148	148.052	C9H8O2	trans-Cinnamic Acid	Acid	140-10-3	1451	2.71042e+06	5.75063e+06	5.16243e+06	5.60443e+06	5.77468e+06	2.90762e+06	6.86928e+06	3.78574e+06	5.17728e+06	4.31771e+06	4.9458e+06	9.30108e+06	3.42106e+06	4.67224e+06	3.52103e+06	C00423	ko00130,ko00360,ko00940,ko00996,ko00999,ko01100,ko01110
XMW0133	123	124	208.146	C13H20O2	6-Methyl-6-(5-methylfuran-2-yl)heptan-2-one	Ketone	50464-95-4	1433	3.27646e+06	7.07152e+06	5.55968e+06	5.57507e+06	5.32083e+06	3.35043e+06	9.49997e+06	5.01358e+06	5.69013e+06	7.39845e+06	7.76262e+06	1.4541e+07	4.40794e+06	5.92564e+06	4.55422e+06	-	-
XMW1476	135	77	164.084	C10H12O2	1-Propanone, 1-(4-methoxyphenyl)-	Ketone	121-97-1	1513	1.49472e+06	3.89225e+06	2.41727e+06	2.86024e+06	2.653e+06	1.83785e+06	4.97624e+06	2.36495e+06	2.57359e+06	3.27348e+06	3.49054e+06	5.75267e+06	2.18485e+06	3.0265e+06	2.25757e+06	-	-
D317	121	108	208.183	C14H24O	2-Buten-1-ol, 2-ethyl-4-(2,2,3-trimethyl-3-cyclopenten-1-yl)-	Alcohol	28219-61-6	1559	30575.2	60187.7	55593.2	51918.1	40359.1	29133	101920	43041.1	46124.4	59199.3	77378.7	124984	27375.5	49374.8	46930.8	-	-
WMW0075	41	69	222.198	C15H26O	1,6,10-Dodecatrien-3-ol, 3,7,11-trimethyl-	Terpenoids	7212-44-4	1563	16405.9	34623.2	34082.5	37456.1	37679.8	19200.6	60679.4	28279	31807.8	42585.1	45628.7	65262.5	18974.8	34190.5	27644.2	C09704	ko00909,ko01100
XMW0288	136	121	220.183	C15H24O	Cyclopenta[c]pentalen-3(3aH)-one, octahydro-1,2,3a,6-tetramethyl-	Ketone	120052-69-9	1564	14933.9	31618.9	22891.6	22866.4	27720.4	15031.4	58093.5	23615.9	27576.7	31915.3	43274.7	57001.7	19119.7	27643.3	25136.4	-	-
NMW0285	117	129	202.136	C14H18O	CinnamAldehyde, .alpha.-pentyl-	Aldehyde	122-40-7	1654	288858	491542	320676	395353	385278	342339	579647	428918	371804	458516	578919	576641	403424	419643	356937	C12288	-
KMW0686	131	103	176.084	C11H12O2	2-Propenoic acid, 3-phenyl-, ethyl ester, (E)-	Ester	4192-77-2	1463	177273	583334	314914	386847	346570	255778	726294	344787	396534	437000	477334	848666	285743	394746	288135	C06359	-
w42	57	41	214.23	C14H30O	2-Ethyl-1-dodecanol	Alcohol	19780-33-7	1591	11504	13839.9	15083.1	15806.3	12364.2	9762.72	21982.5	12776.1	18353.7	13716.2	10654.5	14587	11229.2	12360.6	12667.7	-	-
KMW0726	55	69	214.23	C14H30O	1-Tetradecanol	Alcohol	112-72-1	1676	20350.9	33972.2	30634.6	34937.7	41183.3	39298.5	50635.5	32739.3	30400.7	38016	43993.8	54078.8	25357.3	40397.7	39046.8	D05097	-
XMW0790	105	119	162.141	C12H18	6,7-Dimethyl-1,2,3,5,8,8a-hexahydronaphthalene	Terpenoids	107914-92-1	1273	1.42551e+06	2.26713e+06	1.94374e+06	2.07087e+06	1.7917e+06	1.27538e+06	2.2148e+06	1.20016e+06	1.86265e+06	1.52942e+06	1.42095e+06	2.77538e+06	1.55658e+06	1.71318e+06	1.4888e+06	-	-
D139	59	91	164.12	C11H16O	Benzenepropanol, .alpha.,.alpha.-dimethyl-	Alcohol	103-05-9	1276	129491	195784	166990	177934	156728	113206	196942	108355	169412	136256	130613	245386	137112	150960	133027	-	-
KMW0469	137	152	152.084	C9H12O2	Phenol, 4-ethyl-2-methoxy-	Phenol	2785-89-9	1282	2.63583e+06	4.20569e+06	3.57307e+06	3.76571e+06	3.25295e+06	2.28774e+06	3.98402e+06	2.14142e+06	3.45779e+06	2.76969e+06	2.5588e+06	5.35022e+06	2.91215e+06	3.18082e+06	2.7301e+06	-	-
XMW0423	93	136	194.167	C13H22O	6,8-Nonadien-2-one, 8-methyl-5-(1-methylethyl)-, (E)-	Ketone	54868-48-3	1373	771758	1.76544e+06	1.30889e+06	1.68834e+06	1.30416e+06	944072	2.58615e+06	1.24892e+06	1.49709e+06	1.63853e+06	1.65691e+06	3.39005e+06	964210	1.32397e+06	1.00872e+06	-	-
NMW0122	69	41	182.131	C11H18O2	Geranyl formate	Ester	105-86-2	1301	24616	30093.7	43434	33596.4	48625.2	21541.5	30905.6	19576	47258.6	50365.4	34528.4	108321	56168.2	83195.7	69584.3	C12294	-
XMW0036	98	70	168.115	C10H16O2	1,3-Cyclopentanedione, 4-(3-methylbutyl)-	Ketone	939-86-6	1337	20046.9	41353.1	30492.9	28295.9	25592.8	19540.9	37442.6	20035.6	29862.3	56210	58973.2	84947.8	39830.4	42554.2	34891.1	-	-
KMW0503	119	92	151.063	C8H9NO2	Methyl anthranilate	Ester	134-20-3	1343	56572.2	106176	80290.6	77241.2	76888.4	48906.3	115742	66342.4	79234.8	128573	127914	200065	89085.8	100569	81504.3	C20634	-
NMW0170	148	120	148.052	C9H8O2	Hydrocoumarin	Heterocyclic compound	119-84-6	1387	483016	1.2874e+06	887790	1.06061e+06	910617	576798	1.73778e+06	780135	918193	1.1429e+06	1.26518e+06	2.22824e+06	758902	989107	752943	C02274	ko00999
D434	54	41	198.162	C12H22O2	5-Decen-1-ol, acetate, (E)-	Ester	38421-90-8	1398	398480	350531	557081	391260	446237	344213	254487	197621	382598	155942	186679	337856	288524	333174	288052	-	-
NMW0171	77	107	152.047	C8H8O3	Acetic Acid, phenoxy-	Acid	122-59-8	1389	526985	1.39373e+06	1.02379e+06	1.23291e+06	985450	709564	1.87019e+06	807947	994532	1.21444e+06	1.28146e+06	2.41331e+06	781380	1.09173e+06	838588	C02181	-
D340	91	105	176.12	C12H16O	3-Hexanone, 1-phenyl-	Ketone	29898-25-7	1427	4.33914e+07	8.76758e+07	7.28705e+07	7.20135e+07	6.83794e+07	4.52234e+07	1.14716e+08	6.34999e+07	7.27652e+07	8.97867e+07	9.43761e+07	1.66004e+08	5.66873e+07	7.43428e+07	6.0398e+07	-	-
NMW0185	118	146	146.084	C9H10N2	Pyridine, 3-(3,4-dihydro-2H-pyrrol-5-yl)-	Heterocyclic compound	532-12-7	1427	6.27861e+06	1.36007e+07	1.09889e+07	1.10189e+07	1.05301e+07	6.64562e+06	1.90262e+07	9.84113e+06	1.12657e+07	1.46217e+07	1.54637e+07	2.82624e+07	8.2992e+06	1.17184e+07	9.24469e+06	C10160	-
XMW0825	119	93	204.188	C15H24	Bicyclo[3.1.1]heptane, 6-methyl-2-methylene-6-(4-methyl-3-pentenyl)-, [1R-(1.alpha.,5.alpha.,6.beta.)]-	Terpenoids	55123-21-2	1446	7.64156e+06	1.67341e+07	1.4481e+07	1.56682e+07	1.60754e+07	8.35029e+06	2.05055e+07	1.0751e+07	1.45744e+07	1.26845e+07	1.43239e+07	2.70508e+07	9.71012e+06	1.34395e+07	9.98916e+06	-	-
XMW0019	121	136	136.052	C8H8O2	Acetophenone, 4'-hydroxy-	Ketone	99-93-4	1455	4.53617e+06	9.38898e+06	8.62008e+06	9.3387e+06	9.56279e+06	4.89594e+06	1.12514e+07	6.16714e+06	8.54394e+06	7.14323e+06	7.9916e+06	1.50352e+07	5.66768e+06	7.69954e+06	5.81658e+06	C10700	ko01100
XMW0151	161	204	204.188	C15H24	Epizonarene	Terpenoids	41702-63-0	1501	3.14163e+06	8.82319e+06	5.65922e+06	7.18543e+06	5.85238e+06	3.60262e+06	1.23259e+07	5.61464e+06	6.21817e+06	7.40595e+06	7.85934e+06	1.33322e+07	4.88618e+06	6.70172e+06	4.9049e+06	-	-
KMW0582	161	105	204.188	C15H24	.beta.-Guaiene	Terpenoids	88-84-6	1490	3.42362e+07	9.24627e+07	6.17659e+07	7.14652e+07	6.43491e+07	3.85583e+07	1.44412e+08	6.18365e+07	7.38698e+07	8.53397e+07	9.62803e+07	1.77532e+08	5.46981e+07	7.70139e+07	5.69827e+07	-	-
D300	105	189	204.188	C15H24	Aristolochene	Terpenoids	26620-71-3	1487	1.30782e+07	3.40632e+07	2.3818e+07	2.67436e+07	2.43597e+07	1.51408e+07	5.24236e+07	2.31641e+07	2.71857e+07	3.1335e+07	3.51609e+07	6.33541e+07	2.03263e+07	2.84781e+07	2.16214e+07	-	-
D423	91	83	190.099	C12H14O2	Benzyl tiglate	Ester	37526-88-8	1498	2.55937e+06	7.00725e+06	4.67062e+06	5.90135e+06	4.74837e+06	2.96106e+06	9.86529e+06	4.34301e+06	4.79265e+06	5.76669e+06	6.18281e+06	1.09574e+07	3.75149e+06	5.28282e+06	3.90451e+06	-	-
WMW0218	205	57	220.183	C15H24O	Butylated Hydroxytoluene	Aromatics	128-37-0	1513	322152	928649	638620	724995	629484	343525	1.14235e+06	500825	590351	724283	798600	1.47546e+06	460572	747056	483234	C14693	-
KMW0618	161	134	204.188	C15H24	Naphthalene, 1,2,3,5,6,8a-hexahydro-4,7-dimethyl-1-(1-methylethyl)-, (1S-cis)-	Terpenoids	483-76-1	1524	4.07226e+06	9.19529e+06	6.96451e+06	7.36393e+06	6.8402e+06	4.27778e+06	1.31482e+07	6.45776e+06	7.41075e+06	9.02286e+06	1.00055e+07	1.75013e+07	5.79685e+06	8.49758e+06	6.11063e+06	C06394	ko00909,ko01100,ko01110
XMW1018	132	175	175.136	C12H17N	1-PhenylcyclohexylAmine	Amine	2201-24-3	1517	277096	694927	436280	524440	478928	342210	891779	444986	479549	611748	650206	1.05023e+06	397694	563283	431841	-	-
KMW0635	222	177	222.089	C12H14O4	1,3-Benzodioxole, 4,5-dimethoxy-6-(2-propenyl)-	Heterocyclic compound	484-31-1	1622	11704.6	22507.9	16546.6	19560.2	18704.9	18513	33250.8	19667.1	18776.5	20174.3	31148.1	31435.3	17381.2	21573.2	20042.9	C10449	-
XMW0309	71	113	141.115	C8H15NO	Piperidin-3-one, 2,2,5-methyl-	Heterocyclic compound	103634-57-7	1232	78553.5	84150.6	96806.7	96531.6	90627.7	69076	64784.5	60347.4	67211	50671.4	51450.3	58974.4	111187	114810	104836	-	-
D245	117	91	150.104	C10H14O	4-Phenyl-2-butanol	Alcohol	2344-70-9	1241	20110.6	22772.5	25365	27095.1	25173	17158.6	21251.1	17284.7	17847.9	15459.8	13411.1	17276.4	32541.7	31572	29534.1	-	-
XMW1061	97	98	168.097	C10H16S	Thiophene, 2-hexyl-	Heterocyclic compound	18794-77-9	1277	842675	1.39404e+06	1.18049e+06	1.26807e+06	1.0705e+06	778081	1.34568e+06	718934	1.15136e+06	921588	859276	1.69417e+06	959476	1.031e+06	904826	-	-
XMW0448	112	42	112.05	C2H4N6	1,2,4,5-Tetrazine-3,6-diAmine	Heterocyclic compound	19617-90-4	1279	340752	550963	457563	500191	431288	312835	529244	279943	445528	362688	340086	678795	385809	402307	356025	-	-
D143	104	91	164.084	C10H12O2	Benzenepropanoic acid, methyl ester	Ester	103-25-3	1279	67715.4	109631	97529.6	108073	90200.4	63469.1	113254	61714.7	100402	80623.8	75305.1	153572	76447.1	91244.7	74503.1	-	-
KMW0474	58	59	170.167	C11H22O	2-Undecanone	Ketone	112-12-9	1294	42288.3	58811.3	67616.3	54785.3	81647.9	27377.7	35626	22049.6	52664.5	55384.1	28351	92888	85667.5	138092	118076	C01875	-
WMW0175	93	136	196.146	C12H20O2	.delta.-Terpineol, acetate	Terpenoids	93836-50-1	1315	28519.6	48923.2	47669.2	39626.2	41573	29629.2	43720.6	27515	43419.8	38041	36542.7	75808	40181.4	37394	38447	-	-
KMW0537	81	68	204.188	C15H24	Cyclohexane, 1-ethenyl-1-methyl-2,4-bis(1-methylethenyl)-, (1.alpha.,2.beta.,4.beta.)-	Terpenoids	33880-83-0	1398	1.252e+06	1.32885e+06	1.85576e+06	1.39384e+06	1.54172e+06	1.14828e+06	1.10388e+06	739848	1.35759e+06	701380	812572	1.51025e+06	1.03005e+06	1.18564e+06	1.02304e+06	-	-
D125	91	136	192.115	C12H16O2	Benzeneacetic acid, 2-methylpropyl ester	Ester	102-13-6	1393	1.5273e+06	3.26736e+06	2.42176e+06	2.99088e+06	2.56886e+06	1.82483e+06	4.50425e+06	2.03949e+06	2.47017e+06	2.79824e+06	2.99256e+06	5.77432e+06	1.89425e+06	2.47473e+06	1.91772e+06	-	-
XMW0980	119	121	204.188	C15H24	(1R,3aR,4aR,8aR)-1,4,4,6-Tetramethyl-1,2,3,3a,4,4a,7,8-octahydrocyclopenta[1,4]cyclobuta[1,2]benzene	Terpenoids	94482-89-0	1395	1.24651e+06	3.12518e+06	2.28974e+06	2.93633e+06	2.34233e+06	1.58788e+06	4.41033e+06	2.03062e+06	2.36313e+06	2.81125e+06	3.0227e+06	5.77777e+06	1.77526e+06	2.4069e+06	1.82323e+06	-	-
D152	104	105	192.115	C12H16O2	Propanoic acid, 2-methyl-, 2-phenylethyl ester	Ester	103-48-0	1396	1.75875e+07	1.59159e+07	2.68225e+07	1.73886e+07	2.04592e+07	1.56004e+07	1.07838e+07	8.34128e+06	1.75746e+07	6.38506e+06	7.89273e+06	1.54195e+07	1.31104e+07	1.48735e+07	1.30763e+07	-	-
XMW1077	117	99	162.089	C7H14O4	1,3-Dioxolane-2,2-diethanol	Alcohol	5694-95-1	1396	2.14899e+07	1.9298e+07	3.29498e+07	2.14808e+07	2.52146e+07	1.87226e+07	1.2927e+07	9.91237e+06	2.15016e+07	7.68783e+06	9.56722e+06	1.88548e+07	1.60332e+07	1.79632e+07	1.56664e+07	-	-
NMW0174	44	58	179.131	C11H17NO	Mexiletine	Amine	31828-71-4	1397	127846	109273	165825	117052	135544	116756	77502.1	59647.2	118636	60804.7	54901.2	109107	85872.3	100769	101517	C07220	-
XMW0636	85	71	268.069	C10H21I	1-iodo-Decane	Halogenated hydrocarbons	2050-77-3	1433	146667	302137	248628	247789	228487	153846	391861	214492	248403	308349	320802	579881	196430	255738	207893	-	-
XMW0197	161	105	204.188	C15H24	(1S,4S,4aS)-1-Isopropyl-4,7-dimethyl-1,2,3,4,4a,5-hexahydronaphthalene	Terpenoids	267665-20-3	1458	1.03647e+06	2.229e+06	1.76387e+06	1.98637e+06	1.65275e+06	1.06941e+06	2.73639e+06	1.40942e+06	1.93023e+06	1.81544e+06	1.95689e+06	3.79111e+06	1.24332e+06	1.75783e+06	1.29029e+06	-	-
XMW0142	161	41	204.188	C15H24	3a,7-Methano-3aH-cyclopentacyclooctene, 1,4,5,6,7,8,9,9a-octahydro-1,1,7-trimethyl-, [3aR-(3a.alpha.,7.alpha.,9a.beta.)]-	Terpenoids	469-92-1	1440	1.56663e+07	3.65486e+07	2.82393e+07	2.62423e+07	2.51406e+07	1.59771e+07	4.98127e+07	2.37704e+07	2.94621e+07	3.76129e+07	3.97255e+07	7.49463e+07	2.30907e+07	3.0723e+07	2.35062e+07	-	-
XMW0552	189	204	204.115	C13H16O2	2,2'-Isopropylidenebis(5-methylfuran)	Heterocyclic compound	59212-75-8	1458	689416	1.40928e+06	1.11667e+06	1.29555e+06	1.07937e+06	697405	1.68728e+06	868080	1.23735e+06	1.08807e+06	1.16064e+06	2.41384e+06	804588	1.0933e+06	801742	-	-
D204	70	145	214.193	C13H26O2	Pentyl octanoate	Ester	638-25-5	1484	409681	901290	719842	724010	702751	437253	1.24922e+06	632950	729399	883055	958763	1.68868e+06	574201	779080	616316	-	-
NMW0209	55	41	184.146	C11H20O2	Undecylenic Acid	Acid	112-38-9	1484	1.97457e+06	4.67945e+06	3.54918e+06	3.82347e+06	3.56452e+06	2.25092e+06	6.76849e+06	3.29908e+06	3.8275e+06	4.41072e+06	4.83301e+06	8.26623e+06	2.98626e+06	4.07887e+06	3.15419e+06	C13910	-
KMW0613	41	93	204.188	C15H24	.alpha.-Farnesene	Terpenoids	502-61-4	1508	714644	1.97064e+06	1.4396e+06	1.54273e+06	1.44592e+06	811064	2.46001e+06	1.11041e+06	1.28814e+06	1.58261e+06	1.76968e+06	3.14678e+06	1.03607e+06	1.52636e+06	1.08979e+06	C09665	ko00909,ko01110
KMW0636	95	41	220.183	C15H24O	1H-3a,7-Methanoazulen-5-ol, octahydro-3,8,8-trimethyl-6-methylene-	Terpenoids	28231-03-0	1610	281377	526554	388954	469224	421625	402627	710272	463834	416258	506064	640564	705917	382527	471951	434996	-	-
XMW1000	93	121	218.167	C15H22O	(E)-5-((1R,3R,6S)-2,3-Dimethyltricyclo[2.2.1.02,6]heptan-3-yl)-2-methylpent-2-enal	Terpenoids	19903-70-9	1679	136187	215454	172244	209937	175719	198898	203996	168377	203023	222835	207803	230513	146195	149931	171356	-	-
NMW0114	138	109	138.068	C8H10O2	3-Methoxybenzyl Alcohol	Alcohol	6971-51-3	1282	195043	313193	269598	276844	240998	170396	291507	159902	259218	206580	185701	403907	221191	238608	203057	C03352	-
D184	110	81	110.037	C6H6O2	Hydroquinone	Phenol	123-31-9	1283	4.64303e+06	7.649e+06	6.5086e+06	6.86304e+06	5.95903e+06	4.18203e+06	7.28391e+06	3.92485e+06	6.24359e+06	4.98348e+06	4.62811e+06	9.39287e+06	5.26307e+06	5.66874e+06	4.94579e+06	C00530	ko00350,ko01100
KMW0509	121	93	204.188	C15H24	Cyclohexene, 4-ethenyl-4-methyl-3-(1-methylethenyl)-1-(1-methylethyl)-, (3R-trans)-	Terpenoids	20307-84-0	1338	85537.7	224212	147573	186460	151401	92253.5	314521	136214	162168	208274	210423	405695	125605	174401	124801	-	-
NMW0142	136	121	196.146	C12H20O2	Cyclohexanol, 1-methyl-4-(1-methylethylidene)-, acetate	Ester	10235-63-9	1341	30877.6	76444.8	52531	64109.2	56777.5	35355.2	108597	45945.8	61704	82820	82959.7	155088	51486.5	67288.2	49185.8	-	-
XMW0964	137	121	204.188	C15H24	Petasitene	Terpenoids	443124-67-2	1402	1.28498e+06	1.11505e+06	2.01581e+06	1.27476e+06	1.57076e+06	1.11542e+06	752874	574325	1.27569e+06	463217	603993	1.15561e+06	952175	1.05147e+06	914032	-	-
XMW0950	159	132	174.141	C13H18	Naphthalene, 1,2,3,4-tetrahydro-1,4,6-trimethyl-	Aromatics	22824-32-4	1402	199434	201685	333683	223669	256900	174805	156938	114550	226842	100851	131691	249382	169095	198373	161203	-	-
WMW0053	119	120	204.188	C15H24	Benzene, 1-(1,5-dimethylhexyl)-4-methyl-	Terpenoids	1461-02-5	1449	7.57434e+06	1.67157e+07	1.45534e+07	1.56428e+07	1.60498e+07	8.29087e+06	2.03214e+07	1.07488e+07	1.44955e+07	1.27132e+07	1.43238e+07	2.70508e+07	9.62859e+06	1.33905e+07	9.97303e+06	-	-
D341	81	41	204.188	C15H24	Naphthalene, decahydro-1,6-bis(methylene)-4-(1-methylethyl)-, (4.alpha.,4a.alpha.,8a.alpha.)-	Terpenoids	30021-46-6	1459	953598	1.91842e+06	1.63229e+06	1.7952e+06	1.51935e+06	966659	2.29917e+06	1.17464e+06	1.68235e+06	1.49322e+06	1.56464e+06	3.08535e+06	1.08681e+06	1.50371e+06	1.1169e+06	-	-
XMW0904	99	138	250.133	C11H23O4P	Phosphoric acid, dibutyl 1-methylethenyl ester	Ester	5954-40-5	1474	60783.7	68635.9	75401.4	76423.3	74259.9	49238.1	51974.1	43997.8	50817.4	41640.1	39934.6	44619.4	74409.5	89053.1	79851	-	-
NMW0211	68	67	166.099	C10H14O2	1-Cyclohexene-1-carboxylic acid, 4-(1-methylethenyl)-	Terpenoids	7694-45-3	1484	582624	1.30689e+06	1.01012e+06	1.06386e+06	993483	621611	1.83573e+06	919977	1.05194e+06	1.24248e+06	1.39547e+06	2.4177e+06	822183	1.10715e+06	873268	C11924	ko00903
KMW0598	57	41	198.198	C13H26O	Tridecanal	Aldehyde	10486-19-8	1513	62569.6	166841	106831	121151	111156	82407.1	214429	103262	108820	134754	144899	231813	88158.1	122800	98702.3	-	-
NMW0227	93	119	204.188	C15H24	(Z)-1-Methyl-4-(6-methylhept-5-en-2-ylidene)cyclohex-1-ene	Terpenoids	13062-00-5	1515	3.49632e+06	8.87885e+06	5.70055e+06	6.56502e+06	6.28704e+06	4.35259e+06	1.14398e+07	5.34359e+06	5.86022e+06	7.38171e+06	7.92504e+06	1.31234e+07	4.88149e+06	6.69086e+06	5.15822e+06	C19748	ko00909
NMW0228	121	164	164.084	C10H12O2	2,4,6-Cycloheptatrien-1-one, 2-hydroxy-4-(1-methylethyl)-	Terpenoids	499-44-5	1520	308465	710954	554983	575615	550688	332558	1.03576e+06	489021	593563	737131	815524	1.46146e+06	455984	667557	489433	C09904	-
KMW0704	157	142	200.157	C15H20	.alpha.-Calacorene	Terpenoids	21391-99-1	1542	16640.1	24877.9	20055.3	18411	20425.7	14693.7	22228.5	16952.8	19490.4	16694.2	19399.5	26727.9	20093.9	16455.3	17162.3	-	-
XMW0926	133	105	148.089	C10H12O	Ethanone, 1-(2,4-dimethylphenyl)-	Ketone	89-74-7	1253	411270	707989	736022	641004	715110	600901	1.4554e+06	1.09969e+06	896954	1.41712e+06	2.02411e+06	2.15662e+06	755169	929547	894276	-	-
KMW0452	133	105	148.089	C10H12O	4-(1-methylethyl)-Benzaldehyde	Terpenoids	122-03-2	1239	8643	9072.46	9707.46	6203.35	7548.82	5167.33	7516.92	9335.11	6592.72	6690.83	4153.68	5699.38	9891.08	11022.1	8781.76	C06577	ko01100
XMW0789	126	87	186.162	C11H22O2	2-Nonanol, acetate	Ester	14936-66-4	1236	153860	157129	174854	167368	185754	121809	120732	110463	121338	99273.8	86192.2	102844	214031	204793	182267	-	-
KMW0210	161	105	204.188	C15H24	1H-Cyclopenta[1,3]cyclopropa[1,2]benzene, octahydro-7-methyl-3-methylene-4-(1-methylethyl)-, [3aS-(3a.alpha.,3b.beta.,4.beta.,7.alpha.,7aS*)]-	Terpenoids	13744-15-5	1390	5.82096e+06	1.22422e+07	9.25427e+06	1.13299e+07	9.22286e+06	6.56714e+06	1.61928e+07	8.01653e+06	9.69629e+06	1.05183e+07	1.1292e+07	2.19256e+07	7.04213e+06	9.12841e+06	7.12707e+06	C09648	-
XMW0542	109	41	152.12	C10H16O	1-Cyclohexene-1-carboxaldehyde, 4-(1-methylethyl)-	Terpenoids	21391-98-0	1276	5.18132e+06	8.33672e+06	7.10486e+06	7.37625e+06	6.51553e+06	4.61301e+06	7.94344e+06	4.33774e+06	6.87103e+06	5.55602e+06	5.11344e+06	1.03183e+07	5.70228e+06	6.21839e+06	5.44591e+06	-	-
XMW0213	70	71	186.162	C11H22O2	Isopentyl hexanoate	Ester	2198-61-0	1250	268643	290850	312500	309298	326932	217366	216894	203112	212800	169174	161134	183124	379857	376734	335882	-	-
NMW0092	41	93	154.136	C10H18O	(+)-neodihydrocarveol	Terpenoids	18675-33-7	1226	15858.3	20526.4	23720.9	19130	18870.2	17519.3	25951.2	23197.9	19212.8	25207.9	36163.4	42373	22289.3	22768.3	15347.5	-	-
XMW1087	99	71	158.058	C7H10O4	2(3H)-Furanone, 5-(acetyloxy)dihydro-5-methyl-	Heterocyclic compound	57681-51-3	1226	133810	142126	150733	147712	156084	109071	104751	95941.9	99486.7	83706.1	71132.7	89239.4	186272	179175	160974	-	-
KMW0417	84	134	152.12	C10H16O	2-Cyclohexen-1-ol, 2-methyl-5-(1-methylethenyl)-, cis-	Terpenoids	1197-06-4	1229	6.63558e+06	7.19863e+06	7.75712e+06	7.61982e+06	7.98425e+06	5.5949e+06	5.39144e+06	5.03451e+06	5.45623e+06	4.2121e+06	3.91221e+06	4.54682e+06	9.32404e+06	9.16089e+06	8.16434e+06	-	-
XMW0238	85	57	184.219	C13H28	Undecane, 4,4-dimethyl-	Hydrocarbons	17312-68-4	1229	507319	530273	570270	576263	593736	415331	394608	369995	397358	309895	290881	340984	676620	685453	601860	-	-
XMW0762	60	44	103.038	C2H5N3O2	Imidodicarbonic diamide	Nitrogen compounds	108-19-0	1237	295973	325265	341626	337570	358431	243528	242161	224236	241047	189878	175967	201959	405504	426461	370849	C06555	ko01100
XMW0935	135	150	150.104	C10H14O	(E)-2,6-Dimethylocta-2,5,7-trien-4-one	Ketone	33746-72-4	1239	70591	73473.8	80415.6	73413.8	84385.3	58080.7	57507.4	57282.3	64347.6	47166.9	45057.5	54924.7	97539.6	89389.7	81713.8	-	-
XMW0223	139	67	139.063	C7H9NO2	1H-Pyrrole-2,5-dione, 3-ethyl-4-methyl-	Heterocyclic compound	20189-42-8	1239	392030	411532	440678	419729	458883	307255	304569	286008	314664	244069	220411	263603	550480	523130	467749	-	-
NMW0008	59	114	174.089	C8H14O4	Hexanedioic acid, dimethyl ester	Ester	627-93-0	1243	72476.9	80649.2	82588.4	81473.6	87529.2	62481.5	74181.3	54765.8	59200.8	53798.8	40700.3	54417.1	98621.6	97971.5	86987.2	C14570	-
KMW0429	95	93	182.131	C11H18O2	Isobornyl formate	Ester	1200-67-5	1233	2.68111e+06	2.83152e+06	3.06604e+06	2.99698e+06	3.19074e+06	2.20827e+06	2.1289e+06	1.99017e+06	2.13662e+06	1.68822e+06	1.5378e+06	1.82143e+06	3.69353e+06	3.7019e+06	3.26522e+06	-	-
D248	98	89	186.162	C11H22O2	Propanoic acid, 2-methyl-, heptyl ester	Ester	2349-13-5	1247	262605	273273	299911	288501	309621	214747	211391	197625	202084	164120	152375	176557	362001	366794	320387	-	-
XMW0791	153	77	153.043	C7H7NO3	Phenol, 4-methyl-2-nitro-	Phenol	119-33-5	1250	87153.2	85078	94022.2	86776.3	95955.7	65443.4	61596.7	57888.2	66735.4	48390.5	41178.6	51255.5	121589	109179	94605.4	-	-
KMW0441	91	65	164.084	C10H12O2	Benzeneacetic acid, ethyl ester	Ester	101-97-3	1247	72521.8	65983.3	87525.3	84433.2	97129.1	67995.6	55785.4	61719	77598.1	61558.3	51608.2	67182.8	96527.4	88699.7	94379.2	-	-
XMW1444	110	95	152.12	C10H16O	Carvenone	Terpenoids	499-74-1	1257	19188.2	44657.7	29927.3	39450.5	41253.9	40268.3	57232.5	37917.9	45531	47443.5	66154.4	81514.9	44788.8	49257.4	38794.1	-	-
KMW0454	68	79	150.104	C10H14O	1-Cyclohexene-1-carboxAldehyde, 4-(1-methylethenyl)-	Aldehyde	2111-75-3	1274	979401	1.54993e+06	1.34626e+06	1.43235e+06	1.23403e+06	886353	1.51368e+06	830476	1.2874e+06	1.0323e+06	966889	1.85296e+06	1.06833e+06	1.17723e+06	1.01659e+06	C02576	ko00903
NMW0111	72	91	163.136	C11H17N	BenzeneethanAmine, N,.alpha.,.alpha.-trimethyl-	Amine	100-92-5	1275	837182	1.32532e+06	1.13358e+06	1.2397e+06	1.04201e+06	757612	1.28855e+06	708724	1.10513e+06	881779	833280	1.59534e+06	938470	1.00144e+06	887219	C07889	-
XMW1398	153	122	153.043	C7H7NO3	Methyl 5-hydroxynicotinate	Ester	30766-22-4	1275	486581	770118	652836	677079	592511	414434	728014	386861	628115	510858	467965	1.01751e+06	533873	589720	497888	-	-
D333	119	109	194.131	C12H18O2	(+)-cis-Verbenol, acetate	Ester	29135-27-1	1279	513437	824168	702794	749669	646458	450089	822345	438298	680281	591238	561217	1.08082e+06	580807	639635	559782	-	-
XMW0098	134	133	134.037	C8H6O2	1,4-BenzenedicarboxAldehyde	Aldehyde	623-27-8	1284	148337	233307	199820	211837	177313	120758	224348	135067	199926	170932	161983	305256	166179	192359	164590	-	-
XMW0108	140	85	198.235	C14H30	2,4-Dimethyldodecane	Hydrocarbons	6117-99-3	1285	72599.7	115274	103740	106671	90421.1	63893.9	111620	62495.1	94989.1	76730.7	70506	151724	81149.8	89351	76539.4	-	-
XMW1063	136	54	136.05	C4H4N6	4,4'-Bitriazolyl	Heterocyclic compound	16227-15-9	1286	1.95606e+07	3.11415e+07	2.6606e+07	2.82164e+07	2.41889e+07	1.7061e+07	2.97382e+07	1.60431e+07	2.57599e+07	2.07411e+07	1.91399e+07	3.97104e+07	2.18563e+07	2.34889e+07	2.02656e+07	-	-
NMW0117	139	140	140.063	C11H8	Benzene, 2,4-pentadiynyl-	Aromatics	41268-41-1	1286	636004	1.00292e+06	870263	923157	792746	549489	976902	522237	839403	679067	614324	1.29531e+06	714700	768406	653102	C17717	-
KMW0471	144	117	144.069	C9H8N2	Quinoxaline, 2-methyl-	Heterocyclic compound	7251-61-8	1306	19924.9	20132.5	22114.3	13762.3	22020.9	14346.5	5424.98	1060.63	9487.16	1854.83	1851.78	5504.57	7202.69	9752.43	8254.66	-	-
WMW0020	149	93	164.084	C10H12O2	3,7,7-Trimethylbicyclo[4.1.0]hept-3-ene-2,5-dione	Terpenoids	6617-34-1	1324	12234.4	23939.5	16581.7	16476.9	22331.9	17775.4	37062.8	23024.1	20556	31364.3	21809.2	57051.1	16282.3	18089.4	16823	-	-
XMW0287	105	123	178.099	C11H14O2	Benzoic acid, 2-methylpropyl ester	Ester	120-50-3	1321	34791.2	61435.2	45439.1	42254.1	49363.8	26958.8	47577	29652.4	43563.8	67050	67215.9	111093	44197	46472.5	45326.5	-	-
XMW1086	71	89	186.162	C11H22O2	Butanoic acid, heptyl ester	Ester	5870-93-9	1296	33052.1	41449.3	51989.1	42998.9	60082	17040.4	29089.5	18247.9	45352.1	39429.4	33896.2	68464.9	68789.2	99855.3	93142.7	-	-
XMW0614	88	101	186.162	C11H22O2	Nonanoic acid, ethyl ester	Ester	123-29-5	1295	13720.5	20692.8	22598	20552.7	30584.3	9378.77	15476.1	7000.38	19440.6	18270.1	9350.96	26776.1	30165.3	42464.3	40499.8	-	-
KMW0475	81	41	152.12	C10H16O	(2E,4Z)-2,4-Decadienal	Aldehyde	25152-83-4	1295	3.06605e+06	4.94934e+06	4.21573e+06	4.51397e+06	3.88839e+06	2.79586e+06	4.7826e+06	2.62372e+06	4.07193e+06	3.28782e+06	3.08456e+06	5.9177e+06	3.34644e+06	3.72527e+06	3.25751e+06	-	-
KMW0478	41	69	204.188	C15H24	cis-.beta.-Farnesene	Terpenoids	28973-97-9	1444	1.45939e+07	2.65877e+07	2.23794e+07	2.23751e+07	2.13304e+07	1.47733e+07	3.36961e+07	2.00209e+07	2.23837e+07	2.70707e+07	2.82802e+07	4.61507e+07	1.8185e+07	2.33957e+07	1.91885e+07	-	-
KMW0488	57	71	184.219	C13H28	Tridecane	Hydrocarbons	629-50-5	1300	37297.7	45836.8	57531.3	49296.6	70576.6	25937.7	36365.4	18446.5	50701.1	53128.1	32967	83627.1	66738.6	115217	98520	C13834	-
D346	105	77	180.115	C11H16O2	Methyl 6,6-dimethylbicyclo[3.1.1]hept-2-ene-2-carboxylate	Ester	30649-97-9	1301	9940.11	18052.2	14100.6	17597.3	14486.7	7941.06	23106.2	11106.9	15463.2	26157.7	29065.4	48568.1	16742	19108.2	15396.7	-	-
D416	81	98	182.094	C10H14O3	Furfuryl pentanoate	Ester	36701-01-6	1232	383952	396005	431777	421051	441056	304986	293439	281144	294432	234272	207292	253174	508743	517350	449311	-	-
XMW1439	91	119	165.079	C9H11NO2	Benzene, (1-nitropropyl)-	Aromatics	5279-14-1	1310	30461	28193.7	33226.3	19468.6	33849.4	22109.6	9317.91	11547.7	18030	2995.83	6447.28	9966.4	13570.6	15866.9	20126.1	-	-
w07	141	142	142.078	C11H10	1H-Indene, 1-ethylidene-	Hydrocarbons	2471-83-2	1315	17243.1	28848.2	29313.8	25696.1	31020.1	20324.3	78223.4	47048.5	63113.5	70486.6	69223.6	110039	48530.6	54749.8	44989.3	-	-
XMW0063	109	151	151.1	C9H13NO	p-Isopropoxyaniline	Amine	7664-66-6	1316	9093.5	18097.2	14980.9	15526.1	13403.9	8672.14	14617.2	8859.06	15185.2	21642.1	18596	35429.6	14587.9	15004	13130.5	-	-
XMW0921	111	126	168.061	C9H12OS	1-Pentanone, 1-(2-thienyl)-	Heterocyclic compound	53119-25-8	1328	531972	920664	762451	615054	647841	456608	857500	483181	692948	1.1928e+06	1.31872e+06	1.96354e+06	931711	972757	821189	-	-
XMW0209	79	91	152.12	C10H16O	1,4-Cyclohexadiene-1-methanol, 4-(1-methylethyl)-	Alcohol	22539-72-6	1330	37032.1	64624.7	50967.4	50207.5	52914.8	29492.4	53893.2	36543.5	47940.6	71151	67713	120411	48027.4	53333.7	47485.4	-	-
XMW1323	120	91	148.052	C9H8O2	2(3H)-Benzofuranone, 3-methyl-	Heterocyclic compound	32267-71-3	1333	9378.06	25651.5	16292.5	16673.5	15483.1	10849.2	33124.1	15239.9	17019.4	24340.3	25884.4	40851.9	17031.5	19510.9	17545.5	-	-
KMW0501	136	121	196.146	C12H20O2	Dihydrocarvyl acetate	Terpenoids	20777-49-5	1306	13906	20657.3	22969.2	16302.6	16456.2	9979.03	20623.5	13800.8	20061.5	19399.9	18018.7	36990.3	17831.8	17753.9	17912.1	-	-
XMW1149	189	133	204.188	C15H24	(1R,3aS,8aS)-1,4,4,6-Tetramethyl-1,2,3,3a,4,5,7,8-octahydrocyclopenta[c]pentalene	Terpenoids	871660-96-7	1338	10410.8	27069	16507.2	21821	17902.9	10784.6	38239.6	16217.1	21108.7	22963.2	24499.5	49946.2	13812	20202.8	14474	-	-
NMW0141	71	67	170.131	C10H18O2	2,7-Octadiene-1,6-diol, 2,6-dimethyl-, (E)-	Terpenoids	75991-61-6	1339	487062	881738	730893	594122	590826	432347	801685	471599	645130	1.12538e+06	1.24218e+06	1.78678e+06	870544	927694	779615	-	-
XMW0698	108	41	204.188	C15H24	1,4-Methano-1H-indene, octahydro-4-methyl-8-methylene-7-(1-methylethyl)-, [1S-(1.alpha.,3a.beta.,4.alpha.,7.alpha.,7a.beta.)]-	Terpenoids	3650-28-0	1396	1.05565e+07	9.4622e+06	1.60976e+07	1.05351e+07	1.22707e+07	9.27898e+06	6.30344e+06	4.88788e+06	1.0553e+07	3.78237e+06	4.66662e+06	9.13498e+06	7.84819e+06	8.87007e+06	7.75605e+06	-	-
NMW0006	107	150	150.104	C10H14O	2-Cyclohexen-1-one, 3-methyl-6-(1-methylethylidene)-	Terpenoids	491-09-8	1340	111971	224458	167818	162573	156768	105079	252208	118750	164653	253592	250548	404357	181876	207019	166680	C01951	-
WMW0120	85	71	254.053	C9H19I	Nonane, 1-iodo-	Halogenated hydrocarbons	4282-42-2	1342	43966.2	71633.3	63204.4	53000	51903.9	37789	76369.5	41559.2	60469.1	119526	123258	172325	75000.1	80695.3	70226.8	-	-
NMW0144	69	41	168.115	C10H16O2	Neric Acid	Terpenoids	4613-38-1	1344	237160	403444	338158	281424	295440	201464	394005	214717	304686	543077	585621	843698	409844	428966	364321	-	-
NMW0149	69	41	168.115	C10H16O2	Geranic acid	Terpenoids	459-80-3	1355	2.65753e+06	3.99653e+06	3.55781e+06	3.28005e+06	3.44827e+06	3.02027e+06	5.53291e+06	4.40869e+06	4.17185e+06	5.00587e+06	5.96673e+06	6.24507e+06	4.17623e+06	4.33235e+06	3.96181e+06	C16461	ko01110
NMW0151	79	123	166.099	C10H14O2	Bicyclo[3.1.1]hept-2-ene-2-carboxylic acid, 6,6-dimethyl-	Terpenoids	19250-17-0	1359	3.16622e+07	4.88919e+07	4.29489e+07	3.97482e+07	4.19458e+07	3.7039e+07	6.99803e+07	5.53506e+07	5.19396e+07	6.25056e+07	7.51972e+07	7.72277e+07	5.07164e+07	5.35058e+07	4.91725e+07	C11940	ko00903
XMW0503	154	98	154.063	C8H10O3	2-Acetyl-1,3-cyclohexanedione	Ketone	4056-73-9	1359	34821	44975.2	38956.2	42461.6	44719.3	30957.5	53243.4	29003.8	36045.4	42616.4	51497.2	70469.4	36635.7	40750.7	35111.7	-	-
w18	71	67	170.131	C10H18O2	2,7-Octadiene-1,6-diol, 2,6-dimethyl-, (Z)-	Alcohol	103619-06-3	1361	652985	976565	872567	774831	837208	727451	1.31701e+06	1.03938e+06	994539	1.17565e+06	1.38494e+06	1.45814e+06	1.00692e+06	1.03868e+06	943305	-	-
NMW0153	107	150	150.104	C10H14O	Phenol, 4-butyl-	Phenol	1638-22-8	1362	2.50685e+07	3.957e+07	3.48304e+07	3.18415e+07	3.35966e+07	2.94182e+07	5.75289e+07	4.50965e+07	4.22191e+07	5.15487e+07	6.20375e+07	6.55645e+07	4.10555e+07	4.37619e+07	3.99008e+07	-	-
XMW0702	161	160	161.03	C9H7NS	2-(3-Thienyl)pyridine	Heterocyclic compound	21298-55-5	1362	2.12365e+06	3.64255e+06	2.99932e+06	2.62986e+06	3.12923e+06	2.55828e+06	5.34102e+06	4.15538e+06	3.87129e+06	5.00492e+06	6.04455e+06	6.60291e+06	3.64669e+06	4.24487e+06	3.61924e+06	-	-
KMW0517	41	70	168.151	C11H20O	2-Undecenal, E-	Aldehyde	53448-07-0	1366	6.36876e+06	9.36484e+06	8.40872e+06	7.75739e+06	8.12077e+06	7.24323e+06	1.27623e+07	1.04851e+07	9.88169e+06	1.15845e+07	1.36407e+07	1.41009e+07	9.69851e+06	1.01735e+07	9.32639e+06	-	-
NMW0158	77	106	153.043	C7H7NO3	Benzene, 1-methoxy-2-nitro-	Aromatics	91-23-6	1368	1.16753e+08	1.78868e+08	1.57852e+08	1.46531e+08	1.54093e+08	1.36593e+08	2.55202e+08	2.02638e+08	1.90368e+08	2.29604e+08	2.7492e+08	2.87757e+08	1.85667e+08	1.96594e+08	1.79411e+08	C19270	-
D445	81	98	196.11	C11H16O3	Furfuryl hexanoate	Ester	39252-02-3	1368	8.57511e+06	1.30838e+07	1.15197e+07	1.06709e+07	1.12014e+07	9.88927e+06	1.86054e+07	1.48242e+07	1.38338e+07	1.66789e+07	1.99584e+07	2.10732e+07	1.35313e+07	1.42019e+07	1.31102e+07	-	-
XMW1316	151	108	151.063	C8H9NO2	4-Methoxyformanilide	Amine	5470-34-8	1370	4.17835e+06	6.57544e+06	5.60123e+06	5.01581e+06	5.35346e+06	4.59035e+06	9.00089e+06	6.96995e+06	6.46528e+06	8.02404e+06	9.49136e+06	1.01331e+07	6.99466e+06	6.90952e+06	5.97105e+06	-	-
KMW0523	55	69	172.183	C11H24O	1-Undecanol	Alcohol	112-42-5	1371	3.97475e+07	5.81468e+07	5.24068e+07	4.84614e+07	5.06851e+07	4.52115e+07	7.89422e+07	6.51282e+07	6.09876e+07	7.22591e+07	8.45059e+07	8.74021e+07	6.05107e+07	6.28994e+07	5.77299e+07	-	-
WMW0217	41	55	182.167	C12H22O	2-Octenal, 2-butyl-	Alcohol	13019-16-4	1378	133114	275435	214325	261080	208798	147657	401655	198898	221980	249912	254230	503436	149061	203222	163248	-	-
KMW0532	117	99	200.178	C12H24O2	Hexanoic acid, hexyl ester	Ester	6378-65-0	1384	596548	508014	865799	318553	621339	337940	192682	138320	377152	229642	501065	725395	306909	430276	345312	-	-
XMW0174	175	190	190.099	C12H14O2	2,2'-Ethylidenebis(5-methylfuran)	Heterocyclic compound	3209-79-8	1379	21867.3	47523.1	35497.5	44835.8	39770.6	25585.6	79696.9	39816.5	46178.2	53380.4	50867.4	102962	29336.9	38453.9	29426	-	-
XMW1222	101	103	207.969	C7H6Cl2O3	2,4-Dioxabicyclo[3.2.0]hept-6-en-3-one, 1,5-dichloro-6,7-dimethyl-	Ketone	35436-20-5	1380	248988	208503	354008	141057	247698	139240	88373.4	63249	161484	101940	206427	300896	125183	181158	146251	-	-
KMW0528	82	67	198.162	C12H22O2	Hexanoic acid, 3-hexenyl ester, (Z)-	Ester	31501-11-8	1380	34269.2	73825.9	62272.1	71798.6	54772.2	43454.3	108709	57980.1	61721.5	72204.8	77747.5	135358	41453.2	55082.8	45531.1	-	-
NMW0166	154	153	154.078	C12H10	Biphenyl	Aromatics	92-52-4	1381	27674.8	42049	40524.7	40808.7	42757.4	27205	56052.2	39494.6	48819.1	37125.2	46249.2	64474.4	37313.3	41677.1	39155.2	C06588	ko01100
NMW0167	110	152	152.047	C8H8O3	Resorcinol monoacetate	Ester	102-29-4	1385	18081.6	27089.3	34725	26551.4	22121.2	24996.2	35110.7	29228.8	22374.2	28910.6	31807.9	46219.8	14596.4	20600.3	19815.6	D02393	-
XMW0262	159	117	202.172	C15H22	1,1,7,7a-Tetramethyl-1a,2,6,7,7a,7b-hexahydro-1H-cyclopropa[a]naphthalene	Terpenoids	154098-14-3	1440	46966.8	107793	78509	93243.6	80479.5	48474.5	129492	63304	68693.2	89540.8	102309	163138	60615.7	90187.3	63235.4	-	-
XMW1412	119	93	204.188	C15H24	1H-3a,7-Methanoazulene, 2,3,4,7,8,8a-hexahydro-3,6,8,8-tetramethyl-, (3R,3aS,7S,8aR)-	Terpenoids	65354-33-8	1389	703430	1.6754e+06	1.23788e+06	1.26049e+06	1.15995e+06	715205	2.47522e+06	1.23639e+06	1.41764e+06	1.84506e+06	1.91163e+06	3.79079e+06	1.08527e+06	1.40996e+06	1.08627e+06	-	-
XMW0856	105	77	164.084	C10H12O2	1-Butanone, 2-hydroxy-1-phenyl-	Ketone	16183-46-3	1390	1.78545e+06	4.48272e+06	3.20806e+06	4.03097e+06	3.23616e+06	2.20006e+06	5.82926e+06	2.84472e+06	3.44619e+06	3.79219e+06	3.9965e+06	7.6332e+06	2.51859e+06	3.37389e+06	2.59007e+06	-	-
XMW0107	120	91	138.068	C8H10O2	1,2-Benzenedimethanol	Alcohol	612-14-6	1392	623998	1.24016e+06	1.11537e+06	1.49648e+06	1.12486e+06	825888	1.69026e+06	781562	959329	974598	1.08849e+06	1.91945e+06	678710	1.03344e+06	784131	-	-
XMW0728	121	93	176.12	C12H16O	Benzenemethanol, 4-methyl-.alpha.-(1-methyl-2-propenyl)-, (R*,R*)-	Alcohol	83173-76-6	1393	927153	2.41387e+06	1.66311e+06	2.02798e+06	1.70453e+06	1.11117e+06	3.24622e+06	1.45622e+06	1.72679e+06	2.13595e+06	2.3166e+06	4.1688e+06	1.40707e+06	1.85123e+06	1.40591e+06	-	-
D283	69	123	192.151	C13H20O	2-Buten-1-one, 1-(2,6,6-trimethyl-2-cyclohexen-1-yl)-, (E)-	Ketone	24720-09-0	1395	295642	764362	526031	658281	523621	347275	1.06258e+06	465958	525967	633425	682688	1.2587e+06	419325	576072	438383	-	-
NMW0173	136	108	154.027	C7H6O4	2,6-dihydroxy-Benzoic Acid	Acid	303-07-1	1397	5.99261e+06	5.37853e+06	9.3469e+06	5.99897e+06	7.12736e+06	5.18784e+06	3.55293e+06	2.72893e+06	6.05176e+06	2.07993e+06	2.65597e+06	5.24205e+06	4.39547e+06	5.01795e+06	4.34589e+06	C21298	-
WMW0010	81	93	204.188	C15H24	beta-Elemen	Terpenoids	515-13-9	1391	1.69127e+06	4.33647e+06	3.04974e+06	3.70999e+06	3.08565e+06	2.01877e+06	5.84909e+06	2.60293e+06	3.08918e+06	3.73722e+06	4.0062e+06	7.30319e+06	2.43435e+06	3.3332e+06	2.51766e+06	C17094	-
KMW0542	88	101	200.178	C12H24O2	Decanoic acid, ethyl ester	Ester	110-38-3	1398	740348	671111	1.11554e+06	748186	876391	654729	465046	357597	742752	275562	340146	660754	549139	629294	556484	-	-
XMW1408	189	161	204.188	C15H24	1H-Cyclopropa[a]naphthalene, 1a,2,3,3a,4,5,6,7b-octahydro-1,1,3a,7-tetramethyl-, [1aR-(1a.alpha.,3a.alpha.,7b.alpha.)]-	Terpenoids	489-29-2	1398	847076	2.22896e+06	1.51936e+06	1.8152e+06	1.52768e+06	997107	3.00827e+06	1.36489e+06	1.56447e+06	1.99487e+06	2.19944e+06	3.88211e+06	1.33134e+06	1.69608e+06	1.27697e+06	-	-
XMW0470	119	92	162.116	C10H14N2	1-ButanAmine, N-(2-pyridinylmethylene)-	Heterocyclic compound	7032-24-8	1401	1.37741e+07	1.27912e+07	2.10097e+07	1.39174e+07	1.65362e+07	1.22309e+07	9.55695e+06	6.97345e+06	1.39802e+07	5.88491e+06	7.22525e+06	1.38997e+07	1.06191e+07	1.17952e+07	1.04596e+07	-	-
XMW0743	105	161	204.188	C15H24	(-)-Aristolene	Terpenoids	6831-16-9	1447	865647	3.15382e+06	1.96053e+06	2.30131e+06	2.11999e+06	1.05894e+06	4.99975e+06	1.86308e+06	2.03116e+06	2.60958e+06	2.80899e+06	5.82229e+06	1.62936e+06	2.26707e+06	1.57143e+06	-	-
XMW0143	119	93	204.188	C15H24	1H-3a,7-Methanoazulene, 2,3,4,7,8,8a-hexahydro-3,6,8,8-tetramethyl-, [3R-(3.alpha.,3a.beta.,7.beta.,8a.alpha.)]-	Terpenoids	469-61-4	1411	1.75223e+06	3.99394e+06	3.09911e+06	3.22039e+06	2.98038e+06	1.88275e+06	5.99897e+06	2.89901e+06	3.23879e+06	4.54208e+06	4.69435e+06	9.44392e+06	2.43497e+06	3.33155e+06	2.50607e+06	-	-
XMW1101	175	133	190.172	C14H22	Benzene, 1,4-dimethyl-2,5-bis(1-methylethyl)-	Aromatics	10375-96-9	1403	345914	296528	622751	356283	456614	286509	189081	151716	412749	118978	175664	385743	283028	327804	261503	-	-
XMW0379	93	133	204.188	C15H24	Bicyclo[5.2.0]nonane, 2-methylene-4,8,8-trimethyl-4-vinyl-	Terpenoids	242794-76-9	1407	3.11333e+06	2.95148e+06	4.65681e+06	3.2282e+06	3.54293e+06	2.78069e+06	2.12161e+06	1.55468e+06	3.22901e+06	1.30193e+06	1.59643e+06	2.97354e+06	2.40296e+06	2.71218e+06	2.38123e+06	-	-
KMW0544	178	163	178.099	C11H14O2	Methyleugenol	Phenol	93-15-2	1403	5.23267e+08	4.8734e+08	6.56531e+08	5.2336e+08	5.71985e+08	4.89727e+08	3.8557e+08	3.09082e+08	5.33335e+08	2.41079e+08	3.02372e+08	4.91463e+08	4.39844e+08	4.73187e+08	4.3911e+08	C10454	ko00940
KMW0546	83	97	200.178	C12H24O2	Acetic acid, decyl ester	Ester	112-17-4	1409	18428.8	46321.4	35404.7	37871.3	33603.3	22854.9	65935.4	32036.2	36749.5	49145.4	51257.3	97195	24561.8	35269.4	25366.7	-	-
KMW0549	112	41	182.167	C12H22O	4a(2H)-Naphthalenol, octahydro-4,8a-dimethyl-,(4.alpha.,4a.alpha.,8a.beta.)-	Aromatics	19700-21-1	1430	372745	804744	637748	639033	608426	389203	1.07442e+06	559210	644864	826381	879043	1.62503e+06	504994	667081	517180	C16286	ko00909,ko01110
KMW0548	204	161	204.188	C15H24	[1aR-(1a.alpha.,4.alpha.,4a.beta.,7b.alpha.)]-1a,2,3,4,4a,5,6,7b-octahydro-1,1,4,7-tetramethyl-1H-Cycloprop[e]azulene	Terpenoids	489-40-7	1409	120066	256513	188421	207617	202722	133095	430104	183301	190005	308199	321356	607927	174816	211006	162970	-	-
w39	121	136	194.167	C13H22O	2-Butanone, 4-(2,6,6-trimethyl-2-cyclohexen-1-yl)-	Ketone	31499-72-6	1406	9.07434e+06	8.1776e+06	1.41194e+07	9.12346e+06	1.06181e+07	7.94692e+06	5.43877e+06	4.17301e+06	9.12465e+06	3.21669e+06	4.05351e+06	7.97516e+06	6.75169e+06	7.60753e+06	6.59427e+06	-	-
XMW1153	175	189	204.188	C15H24	1R,4R,7R,11R-1,3,4,7-Tetramethyltricyclo[5.3.1.0(4,11)]undec-2-ene	Terpenoids	137235-59-7	1416	21438.4	45924	28245.3	32108.9	35727.4	19754.4	68809.9	31094.6	33423.9	50648.6	47120.6	93599.8	28805.2	37097	27358.9	-	-
XMW1100	177	69	192.151	C13H20O	2-Buten-1-one, 1-(2,6,6-trimethyl-1-cyclohexen-1-yl)-	Ketone	35044-68-9	1419	34050.2	34760.7	38579.3	31426.7	31479.8	19210.6	18742.4	11776.4	19987.3	21362.6	15999	20141.8	24314.4	13701.6	22059.7	-	-
NMW0181	156	141	156.094	C12H12	Naphthalene, 1,6-dimethyl-	Aromatics	575-43-9	1422	22929.1	34653.5	33687.6	36317.1	43025.4	27723	86974.3	56356.7	67884.9	58640.5	58042.8	82461.2	53034	56978.8	45971.6	-	-
w45	55	41	196.219	C14H28	2-Tetradecene, (E)-	Hydrocarbons	35953-54-9	1406	123028	278016	222450	235442	225430	134752	433471	202671	241452	314579	335404	678484	170369	243157	174720	-	-
KMW0554	121	93	192.151	C13H20O	.alpha.-Ionone	Terpenoids	127-41-3	1426	367396	655550	580543	589079	511813	345245	883766	436779	613384	537505	578461	1.2834e+06	391180	511061	362122	-	-
D344	81	41	166.136	C11H18O	(E,E)-2,4-Undecadienal	Aldehyde	30361-29-6	1430	8.85221e+06	1.74373e+07	1.46635e+07	1.44563e+07	1.36288e+07	9.19227e+06	2.28363e+07	1.2641e+07	1.4509e+07	1.79504e+07	1.88779e+07	3.26068e+07	1.14284e+07	1.48117e+07	1.20624e+07	-	-
XMW0468	93	41	204.188	C15H24	Bicyclo[3.1.1]hept-2-ene, 2,6-dimethyl-6-(4-methyl-3-pentenyl)-	Terpenoids	17699-05-7	1435	1.16907e+08	2.3134e+08	1.94016e+08	1.90597e+08	1.817e+08	1.21238e+08	3.05666e+08	1.68066e+08	1.91998e+08	2.38594e+08	2.48656e+08	4.34556e+08	1.52214e+08	1.98555e+08	1.58511e+08	C17088	-
D249	101	57	194.094	C11H14O3	Ethanol, 2-phenoxy-, propanoate	Ester	23495-12-7	1434	55880.3	112053	97802.3	93046.6	89921.9	62923.5	158254	86594.4	95807.7	122529	129658	227358	76517.1	98374.8	81311	-	-
NMW0188	147	148	148.052	C9H8O2	2-Propenoic Acid, 3-phenyl-	Acid	621-82-9	1435	5.26316e+06	1.14195e+07	8.89977e+06	8.97802e+06	8.52614e+06	5.32961e+06	1.55712e+07	8.15375e+06	9.27204e+06	1.18796e+07	1.27599e+07	2.35115e+07	7.20139e+06	9.62951e+06	7.44919e+06	C00423	ko00130,ko00360,ko00940,ko00996,ko00999,ko01100,ko01110
XMW0802	148	147	148.064	C8H8N2O	2-Hydroxymethylbenzimidazole	Heterocyclic compound	22128-99-0	1437	4.2788e+06	9.15562e+06	7.12808e+06	7.23492e+06	6.8739e+06	4.33667e+06	1.25131e+07	6.57171e+06	7.46484e+06	9.65703e+06	1.02272e+07	1.89009e+07	5.84488e+06	7.7605e+06	5.96037e+06	-	-
KMW0559	41	93	204.188	C15H24	Bicyclo[7.2.0]undec-4-ene, 4,11,11-trimethyl-8-methylene-,[1R-(1R*,4Z,9S*)]-	Terpenoids	118-65-0	1406	7.64964e+06	6.91582e+06	1.08084e+07	7.71088e+06	8.76419e+06	6.82316e+06	4.97895e+06	3.95533e+06	7.64878e+06	3.1737e+06	3.72921e+06	6.77321e+06	5.83467e+06	6.52783e+06	5.8112e+06	C09691	-
NMW0189	151	166	166.063	C9H10O3	Ethanone, 1-(2-hydroxy-4-methoxyphenyl)-	Ketone	552-41-0	1438	53548	104649	79915.7	90559.1	87086.6	59398.7	133061	76406.6	84548.8	103756	113322	213311	66066	87802.3	68102.9	-	-
NMW0190	138	56	181.183	C12H23N	CyclohexanAmine, N-cyclohexyl-	Amine	101-83-7	1443	34809.2	66303.2	59186.7	54520.1	48064	34494.6	91884.3	47708.7	59586.9	69303.6	73970.9	141032	43355.2	61616.7	45718.5	-	-
NMW0194	115	134	176.084	C11H12O2	Acetic Acid, cinnamyl ester	Acid	103-54-8	1446	147261	405350	278777	322445	281270	171188	515537	240185	265024	339099	391272	692322	225909	315792	232850	-	-
NMW0195	115	134	176.084	C11H12O2	2-Propen-1-ol, 3-phenyl-, acetate, (E)-	Ester	21040-45-9	1446	152502	418115	298375	327248	286404	173041	524152	250613	273785	350344	400495	706148	231855	321737	241235	C12299	-
D154	104	105	192.115	C12H16O2	.beta.-Phenylethyl butyrate	Ester	103-52-6	1444	98507.7	266449	177729	200454	178879	111698	326152	140168	174671	216742	253405	443252	136981	183123	142173	-	-
KMW0562	115	61	161.033	C6H11NS2	Erucin	Others	4430-36-8	1437	2.14436e+06	4.41259e+06	3.5665e+06	3.58279e+06	3.42902e+06	2.22151e+06	5.88967e+06	3.17686e+06	3.66369e+06	4.60112e+06	4.80358e+06	8.67082e+06	2.77873e+06	3.78548e+06	2.97587e+06	-	-
XMW1490	162	161	162.068	C10H10O2	3-MethoxycinnamAldehyde	Aldehyde	56578-36-0	1451	3.03879e+06	6.49953e+06	6.01152e+06	6.31384e+06	6.47557e+06	3.19981e+06	7.65662e+06	4.205e+06	5.84626e+06	4.91877e+06	5.65039e+06	1.07622e+07	3.7776e+06	5.25925e+06	3.94071e+06	-	-
XMW1269	102	144	203.079	C8H13NO5	L-Aspartic acid, N-acetyl-, dimethyl ester	Ester	57289-64-2	1452	86991.8	177303	144737	163710	167067	90358.1	222818	107862	150525	127320	135168	290981	121953	160827	108494	-	-
XMW1260	123	93	196.183	C13H24O	1-Cyclohexene-1-propanol, .alpha.,2,6,6-tetramethyl-	Alcohol	3293-47-8	1452	995482	2.06521e+06	1.87535e+06	2.02838e+06	2.08163e+06	1.06489e+06	2.469e+06	1.36249e+06	1.86417e+06	1.54885e+06	1.7493e+06	3.28693e+06	1.25487e+06	1.69379e+06	1.27381e+06	-	-
NMW0197	135	152	152.047	C8H8O3	Benzoic Acid, 4-methoxy-	Acid	100-09-4	1452	1.9236e+06	4.05372e+06	3.63583e+06	3.99298e+06	4.0466e+06	2.08045e+06	4.8207e+06	2.6528e+06	3.63806e+06	3.06266e+06	3.46005e+06	6.55941e+06	2.42351e+06	3.29699e+06	2.48347e+06	C02519	-
XMW1144	150	135	192.079	C11H12O3	4-Acetoxy-3-methoxystyrene	Aromatics	46316-15-8	1452	124423	259333	232117	241960	256533	132598	305228	175462	236272	198813	226684	410873	157588	207113	166199	-	-
XMW0038	157	156	157.089	C11H11N	Quinoline, 2,7-dimethyl-	Heterocyclic compound	93-37-8	1423	1463.96	2427.49	3221.56	3703.64	2363.15	1832.54	6043.35	3448.1	5354.2	3996.77	5296.69	5819.25	3766.8	4516.66	2748.8	-	-
XMW0620	163	77	194.058	C10H10O4	Dimethyl phthalate	Ester	131-11-3	1454	383189	710595	670726	685318	719656	393051	776334	441248	577129	505770	598890	1.03955e+06	442796	559458	439603	-	-
XMW0948	105	204	204.188	C15H24	Valerena-4,7(11)-diene	Terpenoids	351222-66-7	1460	1.74621e+06	3.65232e+06	3.02372e+06	3.38742e+06	2.81041e+06	1.80765e+06	4.25561e+06	2.22386e+06	3.17909e+06	2.72011e+06	2.90905e+06	5.78138e+06	2.00215e+06	2.79536e+06	2.09687e+06	C20480	-
WMW0207	97	96	210.235	C15H30	Cyclohexane, 1-(1,5-dimethylhexyl)-4-methyl-	Hydrocarbons	29799-19-7	1461	22046.5	47900.5	42194.2	45377.7	38674.7	26857.1	56649.4	29058	41595	37228.7	35048.2	75255.8	28043.3	38825.2	27520.7	-	-
XMW0214	109	81	168.115	C10H16O2	1(2H)-Naphthalenone, octahydro-4-hydroxy-, trans-	Ketone	21766-50-7	1461	1.61335e+06	3.35136e+06	2.76151e+06	3.10721e+06	2.53004e+06	1.65161e+06	3.93291e+06	2.04825e+06	2.9068e+06	2.60876e+06	2.67756e+06	5.36381e+06	1.86111e+06	2.57472e+06	1.91777e+06	-	-
XMW0045	119	121	204.188	C15H24	(1R,4R,4aS,8aR)-4,7-Dimethyl-1-(prop-1-en-2-yl)-1,2,3,4,4a,5,6,8a-octahydronaphthalene	Terpenoids	92692-39-2	1458	1.39458e+06	2.99967e+06	2.39147e+06	2.68236e+06	2.28122e+06	1.41847e+06	3.53216e+06	1.75151e+06	2.63976e+06	2.24762e+06	2.29972e+06	4.85734e+06	1.60029e+06	2.20122e+06	1.64385e+06	-	-
XMW0982	105	106	218.167	C15H22O	Benzene, [1-[[1-(1-methylethyl)-3-butenyl]oxy]ethyl]-, [S-(R*,R*)]-	Aromatics	98088-51-8	1463	1.59883e+06	4.2841e+06	2.66169e+06	3.09909e+06	2.89248e+06	2.00296e+06	5.37482e+06	2.51265e+06	2.74547e+06	3.43298e+06	3.66359e+06	6.89298e+06	2.2201e+06	3.17749e+06	2.45279e+06	-	-
WMW0158	121	152	152.047	C8H8O3	Methylparaben	Ester	99-76-3	1463	4.40556e+06	9.10738e+06	7.48711e+06	8.53536e+06	6.80604e+06	4.57734e+06	1.06641e+07	5.58116e+06	8.09994e+06	6.91961e+06	7.34296e+06	1.46851e+07	5.09931e+06	7.03301e+06	5.24825e+06	D01400	-
D274	131	160	160.052	C10H8O2	2H-1-Benzopyran-2-one, 3-methyl-	Heterocyclic compound	2445-82-1	1490	1.15647e+06	2.67521e+06	1.98075e+06	2.16757e+06	2.00839e+06	1.24892e+06	4.10121e+06	1.82967e+06	2.1742e+06	2.43718e+06	2.75247e+06	4.89062e+06	1.71508e+06	2.35274e+06	1.80601e+06	-	-
D171	133	190	190.136	C13H18O	3-(4-Isopropylphenyl)-2-methylpropionAldehyde	Aldehyde	103-95-7	1464	721376	1.86441e+06	1.12245e+06	1.28943e+06	1.21305e+06	780273	2.50365e+06	1.18365e+06	1.34735e+06	1.60569e+06	1.63961e+06	3.00288e+06	1.01181e+06	1.36686e+06	1.07957e+06	-	-
XMW0549	108	91	204.188	C15H24	(1S,4aR,7R)-1,4a-Dimethyl-7-(prop-1-en-2-yl)-1,2,3,4,4a,5,6,7-octahydronaphthalene	Terpenoids	52026-55-8	1447	987121	2.05618e+06	1.87115e+06	2.05094e+06	2.12569e+06	1.08069e+06	2.42192e+06	1.33451e+06	1.83795e+06	1.5245e+06	1.73009e+06	3.22473e+06	1.23138e+06	1.6719e+06	1.27615e+06	-	-
XMW0987	131	119	202.172	C15H22	Eudesma-2,4,11-triene	Terpenoids	82462-31-5	1479	49949.6	86685.1	53718.8	77835.5	61964.9	45137.3	138823	69814.7	86219.2	78923.2	93310.6	148987	50432.3	64591.7	57076	-	-
XMW0391	202	187	202.172	C15H22	3,5,11-Eudesmatriene	Terpenoids	193615-07-5	1495	40592.2	56346.5	43561.3	46924.7	40324.4	47428.7	65032.9	50576.2	46980.3	61086.5	54879.6	72277.3	42942.2	47558	47662.4	-	-
XMW0097	93	41	190.172	C14H22	1,5-Cycloundecadiene, 8,8-dimethyl-9-methylene-	Hydrocarbons	62338-54-9	1485	9.37314e+06	2.16657e+07	1.65651e+07	1.73027e+07	1.63977e+07	1.01689e+07	3.15812e+07	1.4954e+07	1.73658e+07	2.06473e+07	2.27923e+07	4.03425e+07	1.36356e+07	1.85431e+07	1.43821e+07	-	-
KMW0585	81	95	226.193	C14H26O2	Citronellyl isobutyrate	Ester	97-89-2	1483	6.73118e+06	1.69144e+07	1.22241e+07	1.34644e+07	1.23361e+07	7.73711e+06	2.56893e+07	1.16726e+07	1.35688e+07	1.59215e+07	1.75842e+07	3.09349e+07	1.01597e+07	1.41246e+07	1.08452e+07	-	-
XMW1091	85	69	188.141	C10H20O3	1-Pentanol, 5-[(tetrahydro-2H-pyran-2-yl)oxy]-	Heterocyclic compound	76102-74-4	1486	42799.1	55443.1	52211.7	55352.8	47246.8	33566.9	62051.8	41782.9	50416.3	49464.2	49935.6	70391.7	51377.5	63163.3	55973.6	-	-
KMW0588	94	93	154.136	C10H18O	3-Cyclohexene-1-ethanol, .beta.,4-dimethyl-	Alcohol	18479-68-0	1295	3.8797e+06	6.32416e+06	5.37221e+06	5.72744e+06	4.95343e+06	3.52026e+06	6.10587e+06	3.30079e+06	5.18099e+06	4.16615e+06	3.92975e+06	7.60873e+06	4.28956e+06	4.73939e+06	4.16049e+06	-	-
D246	69	93	224.178	C14H24O2	Propanoic acid, 2-methyl-, 3,7-dimethyl-2,6-octadienyl ester, (Z)-	Ester	2345-24-6	1475	5.52553e+06	1.22342e+07	9.69899e+06	9.83723e+06	9.36926e+06	5.87882e+06	1.70215e+07	8.6251e+06	9.88097e+06	1.19753e+07	1.31118e+07	2.28934e+07	7.82178e+06	1.04571e+07	8.25151e+06	-	-
NMW0213	158	157	158.084	C10H10N2	Nicotyrine	Heterocyclic compound	487-19-4	1488	27152.8	64553.3	38167.4	54807.4	46058.6	27219.3	96896.3	43261.1	58934.1	53542.9	62198	119938	46903.2	64115.1	43727.1	-	-
XMW0548	120	41	204.188	C15H24	Bicyclo[7.2.0]undecane, 10,10-dimethyl-2,6-bis(methylene)-, [1S-(1R*,9S*)]-	Terpenoids	136296-38-3	1489	6.87254e+06	1.78882e+07	1.26592e+07	1.39565e+07	1.27477e+07	7.77036e+06	2.76832e+07	1.21289e+07	1.43669e+07	1.68093e+07	1.90371e+07	3.49032e+07	1.07453e+07	1.50928e+07	1.13177e+07	-	-
XMW0742	120	69	204.188	C15H24	10,10-Dimethyl-2,6-dimethylenebicyclo[7.2.0]undecane	Terpenoids	357414-37-0	1440	2.80488e+07	6.06041e+07	4.80879e+07	4.81763e+07	4.60848e+07	2.89789e+07	8.18621e+07	4.23288e+07	4.91392e+07	6.30646e+07	6.64397e+07	1.22597e+08	3.80809e+07	5.09451e+07	3.90979e+07	-	-
XMW0981	104	57	206.131	C13H18O2	Butanoic acid, 3-methyl-, 2-phenylethyl ester	Ester	140-26-1	1491	591163	1.56036e+06	1.08706e+06	1.22684e+06	1.1227e+06	701479	2.46858e+06	1.073e+06	1.25153e+06	1.46871e+06	1.64089e+06	3.00244e+06	901106	1.30561e+06	999447	-	-
WMW0007	107	93	204.188	C15H24	[1S-(1.alpha.,7.alpha.,8a.beta.)]-1,2,3,5,6,7,8,8a-octahydro-1,4-dimethyl-7-(1-methylethenyl)-Azulene	Terpenoids	3691-11-0	1505	3.71466e+06	1.17935e+07	7.9935e+06	8.99771e+06	7.86239e+06	4.37786e+06	1.43995e+07	6.07519e+06	7.09299e+06	8.85131e+06	9.99218e+06	1.79668e+07	5.6374e+06	8.785e+06	5.7823e+06	C20174	-
NMW0214	107	150	150.068	C9H10O2	3-(4-Hydroxyphenyl)propanal	Aldehyde	20238-83-9	1490	315563	750912	550543	619106	551211	349414	884835	450080	517482	602821	628230	1.10176e+06	446258	556838	438078	-	-
KMW0602	57	71	212.25	C15H32	Pentadecane	Hydrocarbons	629-62-9	1500	88527.2	236585	164725	191294	156070	100976	328389	144730	165086	195807	205591	358035	130695	187877	128456	C08388	-
XMW1413	192	64	191.832	S6	Hexathiane	Sulfur compounds	13798-23-7	1500	297745	366998	347631	420238	346361	317203	460262	421344	462249	415509	419479	455004	376059	354529	296180	-	-
NMW0221	153	152	154.078	C12H10	Hexa-2,4-diyn-1-ylbenzene	Aromatics	520-74-1	1501	8255.38	22131.3	14938.6	17246.2	14890.4	9244.31	28383	14387.1	15950.1	15994.6	16468.4	31401.5	13184.7	14884.2	10521.3	C16927	-
D338	119	204	204.188	C15H24	1-methyl-4-(1,2,2-trimethylcyclopentyl)cyclohexa-1,3-diene	Terpenoids	29621-78-1	1509	2.14316e+06	6.27801e+06	4.35158e+06	4.84767e+06	4.24895e+06	2.49646e+06	7.8104e+06	3.51508e+06	4.00471e+06	4.95796e+06	5.57933e+06	9.88515e+06	3.22808e+06	4.95671e+06	3.3328e+06	-	-
XMW1478	69	68	224.178	C14H24O2	Geranyl isobutyrate	Ester	2345-26-8	1514	619587	1.57248e+06	1.01299e+06	1.18348e+06	1.10667e+06	792377	2.04465e+06	931028	1.02212e+06	1.32088e+06	1.40502e+06	2.31811e+06	868483	1.15882e+06	905429	-	-
XMW0967	121	136	204.188	C15H24	(1R,5S)-1,8-Dimethyl-4-(propan-2-ylidene)spiro[4.5]dec-7-ene	Terpenoids	28400-12-6	1515	1.12068e+06	2.87991e+06	1.80262e+06	2.12473e+06	1.98236e+06	1.36546e+06	3.66769e+06	1.76162e+06	1.90757e+06	2.39167e+06	2.55104e+06	4.22183e+06	1.58947e+06	2.20408e+06	1.63009e+06	-	-
XMW0646	165	95	224.141	C13H20O3	2-Benzofurancarboxylic acid, 2,4,5,6,7,7a-hexahydro-4,4,7a-trimethyl-, methyl ester, cis-	Ester	77383-92-7	1517	13592.4	34192.1	21636.5	15957.2	20330.2	22977	32950.2	20957.7	28430.5	28081.6	26688.4	38976.4	17711	24507.7	18392.4	-	-
XMW0049	137	109	208.183	C14H24O	2,4,4-Trimethyl-3-(3-methylbutyl)cyclohex-2-enone	Ketone	88725-82-0	1520	64276.6	180383	109013	130851	119440	88987.1	224918	106126	114365	150637	165232	254124	94197	124733	106640	-	-
NMW0229	144	115	144.058	C10H8O	2-Naphthalenol	Phenol	135-19-3	1521	153072	244755	175275	203024	175736	166060	306222	192550	203119	264592	266637	363410	190307	219634	192632	C11713	-
XMW1364	135	93	206.203	C15H26	7-Octylidenebicyclo[4.1.0]heptane	Terpenoids	82253-11-0	1522	167981	370870	272649	294486	271903	172745	522381	250073	291184	340032	391910	670851	239160	333686	239187	-	-
KMW0609	81	95	226.193	C14H26O2	Citronellyl butyrate	Ester	141-16-2	1529	452920	1.00985e+06	783754	810765	759733	498641	1.43055e+06	688845	800824	977489	1.04564e+06	1.85181e+06	618528	856994	672506	-	-
XMW0504	119	41	204.188	C15H24	1H-Benzocycloheptene, 2,4a,5,6,7,8-hexahydro-3,5,5,9-tetramethyl-, (R)-	Terpenoids	1461-03-6	1500	2.509e+06	7.14939e+06	4.60664e+06	5.86696e+06	4.71312e+06	2.92203e+06	9.84963e+06	4.46972e+06	4.96547e+06	5.89633e+06	6.28036e+06	1.07099e+07	3.86716e+06	5.37632e+06	3.8939e+06	-	-
WMW0052	93	107	204.188	C15H24	(E)-1-Methyl-4-(6-methylhept-5-en-2-ylidene)cyclohex-1-ene	Terpenoids	53585-13-0	1533	229509	501906	450471	465074	509867	272281	620157	339469	432961	367841	448201	818672	296108	419965	300614	C19748	ko00909
XMW0216	150	69	220.183	C15H24O	(2S,3S,6S)-6-Isopropyl-3-methyl-2-(prop-1-en-2-yl)-3-vinylcyclohexanone	Terpenoids	21698-44-2	1503	37970.1	95787.9	66312.5	78116.7	61332.7	47743.3	135844	66422.9	71147	83730.1	92652	156589	54671	73186	61379.9	-	-
XMW0054	41	119	220.183	C15H24O	Farnesene epoxide, E-	Terpenoids	83637-40-5	1624	105996	189054	137538	158741	145678	139999	227380	157146	139633	169024	210635	231914	136513	159771	154144	-	-
D178	205	105	220.183	C15H24O	(1R,3aR,5aR,9aS)-1,4,4,7-Tetramethyl-1,2,3,3a,4,5a,8,9-octahydrocyclopenta[c]benzofuran	Terpenoids	104188-25-2	1544	5881.08	12923.4	9504.59	8308.76	10217.4	8039.17	14779.6	12169.1	7469.31	10923.8	15284.5	14362.6	10251.5	11563.8	10697.5	-	-
D347	56	57	228.209	C14H28O2	n-Capric acid isobutyl ester	Ester	30673-38-2	1546	13675.7	24501.7	22185.9	20069.7	18756.8	14917.8	32539.8	21981.8	24197.9	23998.2	28888.4	40669.1	19528.8	25638.6	20001.9	-	-
XMW0247	132	131	202.172	C15H22	Benzene, 1-methyl-4-(1,2,2-trimethylcyclopentyl)-, (R)-	Terpenoids	16982-00-6	1505	165565	370327	267514	312177	263190	182847	455093	234197	263109	318397	351922	553078	224879	330093	226281	-	-
XMW0473	105	123	206.131	C13H18O2	Benzoic acid, hexyl ester	Ester	6789-88-4	1580	47151.8	97070.3	91748.3	84348.2	77174.4	73387.7	139466	85069	78575.3	95487.5	121028	133035	80293.1	111198	73554	C14716	-
NMW0241	55	82	138.091	C6H10N4	Pentylenetetrazol	Heterocyclic compound	54-95-5	1560	15688.1	24466.4	23213.7	28164.3	21750.7	13435.8	44857.8	18105.3	21776.9	21309.5	34306.7	46787.4	15005	23087.5	22451.6	D07409	-
XMW0841	161	204	204.115	C13H16O2	1-Penten-3-one, 1-(4-methoxyphenyl)-4-methyl-	Ketone	103-13-9	1560	112162	244201	195502	224401	199075	186420	369514	220477	183781	229268	321239	371144	181184	244080	189491	-	-
XMW1417	82	67	226.193	C14H26O2	Octanoic acid, 3-hexenyl ester, (Z)-	Ester	61444-41-5	1588	15864.8	13182.2	11835.3	19374.4	15927	16385.3	36229.7	19022.1	19856	18799.6	24019.5	31871.7	16060.7	15754.4	16217.8	-	-
KMW0623	121	93	204.188	C15H24	1,5-Cyclodecadiene, 1,5-dimethyl-8-(1-methylethylidene)-, (E,E)-	Terpenoids	15423-57-1	1557	13165.4	39766.6	22641.7	23851.8	22804.8	16033.1	43598.9	24102.5	18638.7	29240.7	37314	47791.4	16111.1	25786.4	21278.5	C09672	ko00909
NMW0247	69	81	218.167	C15H22O	Furan, 3-(4,8-dimethyl-3,7-nonadienyl)-, (E)-	Terpenoids	23262-34-2	1574	570.109	3604.48	3256.6	2847.08	3764.85	1757.54	5983.12	2813.55	5398.24	78943.3	12820.8	46862.6	8119.37	14067.2	12632.6	C16779	-
XMW0813	91	92	191.131	C12H17NO	Pentanal O-benzyloxime	Nitrogen compounds	72399-21-4	1582	33970.8	70153.7	45062.8	52774.8	39163.9	51116.6	69822.7	59746.9	48466.8	75792.5	71559	77341.4	44652.2	51982.5	49940.1	-	-
D429	119	120	218.167	C15H22O	2-Methyl-6-(p-tolyl)hept-2-en-4-ol	Terpenoids	38142-57-3	1583	44091.7	74064.9	74260.6	84911.5	73727.7	66685.4	122875	69435.4	75323.9	98025.3	118024	122246	77325.1	90654.7	77640.2	-	-
D352	107	123	206.167	C14H22O	2-Butenal, 2-methyl-4-(2,6,6-trimethyl-1-cyclohexen-1-yl)-	Aldehyde	3155-71-3	1584	14410.1	16490.9	16766.4	20372.3	19313.1	22355.3	29321.8	21970.3	22479.2	33496.8	22429.1	26907.7	17595.9	15759.7	25775.2	-	-
XMW0031	85	95	222.198	C15H26O	1,4-Methanoazulen-3-ol, decahydro-1,5,5,8a-tetramethyl-, [1S-(1.alpha.,3.beta.,3a.beta.,4.alpha.,8a.beta.)]-	Terpenoids	99481-30-8	1593	7252.77	8874.53	9189.73	9185.95	8434.74	7698.13	12318.6	8758.22	12535.1	8565.06	6791.14	8767.43	6693.78	10867	7947.34	-	-
XMW0060	157	185	200.157	C15H20	.alpha.-Dehydro-ar-himachalene	Terpenoids	78204-62-3	1516	36466.9	84493.4	54231.2	64579	57816.2	39360.8	95310.8	51121.1	56506.4	68536.7	70500.8	106948	50986.3	71996.2	50144.8	-	-
WMW0022	123	81	220.183	C15H24O	Salvial-4(14)-en-1-one	Terpenoids	73809-82-2	1595	16806.9	13188.3	15497.8	17222	15727.7	25113.6	26346.9	21541.8	24636.7	33132.8	22021.7	35913	14179.8	11327.6	19534.2	-	-
KMW0639	123	41	208.146	C13H20O2	3-Buten-2-one, 4-(2,2,6-trimethyl-7-oxabicyclo[4.1.0]hept-1-yl)-	Terpenoids	23267-57-4	1473	24714	48627	39517	43588	40141	27211.9	69007	39613	42612	42933	51689	101296	33699	49451	32172	-	-
D320	82	83	222.198	C15H26O	(3E,7E)-1,5,5,8-Tetramethylcycloundeca-3,7-dienol	Terpenoids	28446-26-6	1614	208687	369382	271686	319406	300857	286885	494258	315013	283733	354772	435922	483262	267694	322623	298806	-	-
XMW1017	67	82	220.219	C16H28	1,E-11,Z-13-Hexadecatriene	Hydrocarbons	80634-97-5	1618	95143.5	173558	134524	149487	141583	135685	225306	148276	143408	175037	208364	233969	127042	152745	144987	-	-
KMW0646	81	123	240.209	C15H28O2	Citronellyl valerate	Ester	7540-53-6	1625	271148	493550	355806	407500	391339	384361	639929	414801	379496	467725	572908	629412	365595	427223	395817	-	-
XMW0111	123	109	236.178	C15H24O2	Spiro[4.5]decan-7-one, 1,8-dimethyl-8,9-epoxy-4-isopropyl-	Terpenoids	61050-91-7	1626	216422	402505	306073	353633	319847	313365	562591	350604	317268	391319	508049	547883	304085	367701	339641	-	-
KMW0647	83	41	224.141	C13H20O3	Methyl jasmonate	Ester	1211-29-6	1638	94136.7	159014	112956	132991	127943	127696	203299	136975	132667	152905	200790	206446	132296	146222	135255	C11512	ko00592,ko01110
NMW0265	161	163	206.131	C13H18O2	Ibuprofen	Acid	15687-27-1	1626	1.78212e+06	3.27068e+06	2.3201e+06	2.77388e+06	2.46035e+06	2.45982e+06	4.17152e+06	2.66096e+06	2.38731e+06	2.94623e+06	3.81512e+06	4.0631e+06	2.49632e+06	2.92884e+06	2.59614e+06	C01588	-
WMW0183	115	171	244.167	C13H24O4	Pentanedioic acid, dibutyl ester	Ester	6624-57-3	1648	152228	256920	203868	220611	222675	202524	310052	231992	193889	246764	310028	308889	218524	232784	211674	-	-
NMW0266	208	193	208.11	C12H16O3	.beta.-Asarone	Aromatics	5273-86-9	1628	17142.2	25165.7	18020.7	20159	18395.2	19432.6	36749	23720.9	18605.3	25423.9	34738	30369.6	17017.6	21927.9	19297.6	-	-
NMW0269	92	91	196.125	C15H16	Benzene, 1,1'-(1,3-propanediyl)bis-	Aromatics	1081-75-0	1633	105778	184060	132151	162162	146465	146375	230018	148510	136935	185088	209473	222864	146878	157990	127972	C14581	-
KMW0653	69	68	238.193	C15H26O2	Pentanoic acid, 3,7-dimethyl-2,6-octadienyl ester, (E)-	Ester	10402-47-8	1659	19824.1	47861.5	28528.4	42113.4	47608.4	40424.1	63391.7	57916.6	36732.9	67867.9	54794.1	59274.6	34249.9	47223.9	54068.8	-	-
D153	92	91	198.104	C14H14O	Benzene, 1,1'-[oxybis(methylene)]bis-	Aromatics	103-50-4	1650	353673	612335	400519	515460	497585	483200	668554	521600	417414	522965	703172	714391	488874	537915	534916	-	-
KMW0655	135	59	222.198	C15H26O	5-Azulenemethanol, 1,2,3,3a,4,5,6,7-octahydro-.alpha.,.alpha.,3,8-tetramethyl-, [3S-(3.alpha.,3a.beta.,5.alpha.)]-	Terpenoids	22451-73-6	1667	34253.5	57553.4	69758.4	73294.5	66927.5	69465.7	87586	71606.6	70619	80542.6	86246.4	87543.1	39215.4	57981.3	61264.8	-	-
NMW0281	133	105	190.099	C12H14O2	3-Butylisobenzofuran-1(3H)-one	Heterocyclic compound	6066-49-5	1656	1.05212e+06	1.88523e+06	1.30149e+06	1.49512e+06	1.42694e+06	1.47949e+06	2.25554e+06	1.64991e+06	1.40109e+06	1.74958e+06	2.2983e+06	2.23866e+06	1.53066e+06	1.6426e+06	1.51124e+06	C17854	-
XMW0873	203	109	282.098	C15H23Br	7-bromodecahydro-4,8,8-trimethyl-9-methylene-1,4-Methanoazulene	Aromatics	24503-54-6	1656	78049.8	148584	100934	115044	110831	110189	178520	138299	119035	140230	192138	170467	113430	132885	114567	-	-
XMW0094	104	105	220.146	C14H20O2	Hexanoic acid, 2-phenylethyl ester	Ester	6290-37-5	1650	137183	224562	165872	184406	181625	179809	270791	200371	179592	231456	275440	257382	194530	208077	198439	-	-
D282	81	83	238.193	C15H26O2	Citronellyl tiglate	Terpenoids	24717-85-9	1658	2.0845e+06	3.63463e+06	2.69842e+06	3.01634e+06	2.92832e+06	2.91908e+06	4.4828e+06	3.20308e+06	2.80566e+06	3.5161e+06	4.4602e+06	4.51842e+06	2.94352e+06	3.20397e+06	3.07247e+06	-	-
NMW0287	79	67	232.219	C17H28	1,8,11,14-Heptadecatetraene, (Z,Z,Z)-	Hydrocarbons	10482-53-8	1664	94815.2	124371	117414	119505	133292	102573	159903	117575	114117	141359	146641	155731	102287	112595	110645	C17535	-
KMW0674	57	41	184.183	C12H24O	trans-2-Dodecen-1-ol	Alcohol	69064-37-5	1478	6405	19034	8699.28	19126	15628	9212	21306	16267	13343	14245	17441	32268	9627	13295	10003	-	-
KMW0678	109	135	222.198	C15H26O	4,8-Methanoazulen-9-ol, decahydro-2,2,4,8-tetramethyl-, stereoisomer	Terpenoids	4586-22-5	1566	10827.2	29568.3	18583.5	30947.9	23721.6	16138.2	44627	23263.5	22158.7	24686.1	34823.2	50020.7	13984	25206.9	21554.8	-	-
XMW0479	121	120	220.11	C13H16O3	cis-3-Hexenyl salicylate	Ester	65405-77-8	1670	130480	189630	142787	196629	204955	170053	265856	175296	209458	217272	268511	286762	182494	185687	164130	-	-
XMW0830	162	204	204.126	C12H16N2O	Ethanone, 1-[4-(1-piperazinyl)phenyl]-	Heterocyclic compound	51639-48-6	1610	297674	471932	388116	453950	401031	396081	661111	441332	393001	469538	529000	642108	407615	460205	414673	-	-
KMW0737	108	109	208.146	C13H20O2	2-Cyclohexen-1-one, 4-(3-hydroxy-1-butenyl)-3,5,5-trimethyl-	Ketone	34318-21-3	1647	283037	507038	356140	409750	399592	396720	615961	434764	383907	484651	627271	621314	401209	444201	421820	-	-
XMW0421	84	133	162.116	C10H14N2	(S)-3-(1-methyl-2-pyrrolidinyl)-Pyridine	Heterocyclic compound	54-11-5	1361	166006	247610	217122	202206	202393	169455	299621	224362	235738	270138	306946	348176	236891	237552	218384	C00745	ko00960,ko01110
NMW0273	150	107	150.068	C9H10O2	Phenol, 4-(3-hydroxy-1-propenyl)-	Alcohol	3690-05-9	1639	74461.1	129571	88422	101685	88535.9	98001.9	144423	103184	90355.9	108695	157274	146590	110626	109618	102494	C02646	ko00940,ko01100,ko01110
GMW0078	69	93	204.188	C15H24	.beta.-Bisabolene	Terpenoids	495-61-4	1509	1.09854e+06	2.75708e+06	2.15032e+06	2.23297e+06	2.15409e+06	1.23865e+06	3.55385e+06	1.69436e+06	1.97737e+06	2.35888e+06	2.60876e+06	4.66732e+06	1.55107e+06	2.22279e+06	1.67136e+06	C16775	ko00909
KMW0218	154	81	154.136	C10H18O	Eucalyptol	Terpenoids	470-82-6	1030	2.13037e+08	2.88048e+08	2.6201e+08	2.55502e+08	2.43128e+08	2.44431e+08	3.93787e+08	3.2706e+08	2.88465e+08	3.88915e+08	4.7047e+08	5.23233e+08	2.81245e+08	2.60314e+08	2.37923e+08	C09844	ko00902,ko01110
WMW0215	93	91	136.125	C10H16	.beta.-Ocimene	Terpenoids	13877-91-3	1037	2.73792e+06	5.72378e+06	5.04743e+06	5.83184e+06	5.08856e+06	4.14904e+06	9.62617e+06	5.78943e+06	6.01759e+06	7.50158e+06	9.07196e+06	1.45467e+07	4.69073e+06	5.16015e+06	4.73558e+06	-	-
KMW0291	71	93	154.136	C10H18O	Linalool	Terpenoids	78-70-6	1099	1.30504e+08	2.18809e+08	1.40377e+08	1.61314e+08	1.49482e+08	1.53447e+08	3.32876e+08	2.50935e+08	1.71095e+08	2.57224e+08	3.10388e+08	3.21516e+08	2.152e+08	1.96093e+08	1.88952e+08	C03985	-
KMW0589	93	80	204.188	C15H24	Humulene	Terpenoids	6753-98-6	1454	3.72687e+07	7.62993e+07	7.02443e+07	7.60684e+07	7.82785e+07	4.08761e+07	9.08559e+07	5.06679e+07	6.90264e+07	5.77823e+07	6.35313e+07	1.1913e+08	4.56363e+07	6.25267e+07	4.80782e+07	C09684	ko00909
KMW0565	93	133	204.188	C15H24	Caryophyllene	Terpenoids	87-44-5	1419	1.20092e+06	2.76797e+06	2.17404e+06	2.22778e+06	2.05524e+06	1.30204e+06	4.12695e+06	1.95587e+06	2.25953e+06	3.06918e+06	3.23468e+06	6.48039e+06	1.68201e+06	2.3317e+06	1.73477e+06	C09629	ko00909,ko01100,ko01110
NMW0115	148	147	148.089	C10H12O	Anethole	Aromatics	104-46-1	1287	1642.46	4300.72	2445.17	3428.74	1555.65	2466.97	2339.64	2249.92	2244.71	1974.74	1044.23	3749.71	1573.08	2963.34	1247.88	C10428	ko00940,ko01110
KMW0540	164	103	164.084	C10H12O2	Eugenol	Phenol	97-53-0	1358	8.07119e+08	1.0513e+09	9.68131e+08	9.44132e+08	9.68304e+08	8.89785e+08	1.32842e+09	1.13869e+09	1.11688e+09	1.24903e+09	1.3901e+09	1.45067e+09	1.03224e+09	1.12824e+09	1.10455e+09	C10453	ko00940
