# Supplementary material for: Analysis of Volatile Metabolome and Transcriptome in Sweet Basil Under Drought Stress
Source: Curr Issues Mol Biol. 2025 Feb 11;47(2):117. doi: 10.3390/cimb47020117 (PMC11854773; doi:10.3390/cimb47020117)
Supplement: Supplementary file 1 [file cimb-47-00117-s001.zip › supplementary Table S3.xlsx]

## Sheet: Sheet1
Index	Quantitative ion	Qualitative ion	Molecular weight (Da)	Formula	Compounds	Class I	CAS	NIST_RI	CK-1	CK-2	CK-3	LD-1	LD-2	LD-3	MD-1	MD-2	MD-3	SD-1	SD-2	SD-3	QC01	QC02	QC03	cpd_ID	kegg_map	CK_vs_LD_VIP	CK_vs_LD_P-value	CK_vs_LD_Fold_Change	CK_vs_LD_Log2FC	CK_vs_LD_Type	MD_vs_SD_VIP	MD_vs_SD_P-value	MD_vs_SD_Fold_Change	MD_vs_SD_Log2FC	MD_vs_SD_Type	CK_vs_MD_VIP	CK_vs_MD_P-value	CK_vs_MD_Fold_Change	CK_vs_MD_Log2FC	CK_vs_MD_Type	LD_vs_MD_VIP	LD_vs_MD_P-value	LD_vs_MD_Fold_Change	LD_vs_MD_Log2FC	LD_vs_MD_Type	CK_vs_SD_VIP	CK_vs_SD_P-value	CK_vs_SD_Fold_Change	CK_vs_SD_Log2FC
NMW0016	82	67	142.099	C8H14O2	Acetic acid, cyclohexyl ester	Ester	622-45-7	1043	385492	801731	671856	832463	732588	538323	1.28299e+06	705728	816423	913465	1.11169e+06	1.78578e+06	588351	708697	609075	C12297	-	-	-	-	-	-	-	-	-	-	-	-	-	-	-	-	-	-	-	-	-	1.05389	0.116964	2.04991	1.03556
XMW0416	79	136	136.125	C10H16	1,3-Cyclohexadiene, 5-butyl-	Hydrocarbons	30168-57-1	1043	2.12615e+07	4.4568e+07	3.87205e+07	4.73221e+07	4.23805e+07	3.04254e+07	7.24897e+07	4.02408e+07	4.70748e+07	5.24473e+07	6.20297e+07	9.86882e+07	3.38277e+07	4.13699e+07	3.41456e+07	-	-	-	-	-	-	-	-	-	-	-	-	-	-	-	-	-	-	-	-	-	-	1.05822	0.106966	2.03888	1.02778
KMW0235	93	41	136.125	C10H16	1,3,6-Octatriene, 3,7-dimethyl-, (Z)-	Terpenoids	3338-55-4	1038	5.76893e+07	1.22821e+08	1.06025e+08	1.29133e+08	1.14746e+08	8.26776e+07	2.00099e+08	1.10816e+08	1.30926e+08	1.44086e+08	1.72564e+08	2.7593e+08	9.28752e+07	1.11141e+08	9.25462e+07	-	-	-	-	-	-	-	-	-	-	-	-	-	-	-	-	-	-	-	-	-	-	1.05747	0.109064	2.06808	1.04829
KMW0608	55	41	134.077	C6H14OS	3-Mercaptohexanol	Alcohol	51755-83-0	1127	8965.21	9403.66	8634.58	9903.79	17972.2	8118.14	19904.5	13502.9	16915.2	30591.6	34907.6	51973.5	22109.9	18388.6	24397.9	-	-	-	-	-	-	-	1.7052	0.0660485	2.33439	1.22305	up	-	-	-	-	-	-	-	-	-	-	1.32335	0.0436581	4.35028	2.12111
KMW0159	70	56	116.12	C7H16O	1-Heptanol	Alcohol	111-70-6	970	25787	56689.7	49965.8	55624.1	47895.3	34634.2	94139.9	50385.5	52887.7	76798.8	89694.4	160178	46707.5	45513.6	41026.3	-	-	-	-	-	-	-	-	-	-	-	-	-	-	-	-	-	-	-	-	-	-	1.10161	0.117083	2.46652	1.30247
XMW0900	96	81	138.104	C9H14O	3-Cyclohexen-1-one, 3,5,5-trimethyl-	Ketone	471-01-2	1044	69174.9	152637	106865	123500	142623	116093	210386	140033	136764	162783	192040	336977	97851.8	117886	115543	-	-	-	-	-	-	-	-	-	-	-	-	-	-	-	-	-	-	-	-	-	-	1.03341	0.140091	2.1048	1.07369
XMW1211	98	87	158.131	C9H18O2	2-Heptanol, acetate	Ester	5921-82-4	1043	13463.4	28570.1	30388	35364.3	28405.2	18253.1	54693.1	29243.6	36406	41367.2	46054.7	72751.8	20839.4	30359.5	27138.8	-	-	-	-	-	-	-	-	-	-	-	-	-	-	-	-	-	-	-	-	-	-	1.09256	0.0760159	2.21169	1.14515
KMW0278	111	126	126.014	C6H6OS	Ethanone, 1-(2-thienyl)-	Heterocyclic compound	88-15-3	1092	7.44367e+06	1.34605e+07	8.0641e+06	9.42491e+06	8.7598e+06	8.89539e+06	2.14406e+07	1.56742e+07	9.96918e+06	1.61888e+07	1.99092e+07	2.08036e+07	1.32155e+07	1.18375e+07	1.12741e+07	-	-	-	-	-	-	-	-	-	-	-	-	-	-	-	-	-	-	-	-	-	-	-	-	-	-
WMW0048	41	55	140.12	C9H16O	6-Nonenal, (E)-	Aldehyde	2277-20-5	1124	12488.5	18799.6	10640.4	15033.2	15228.5	10028.3	23940.9	31866	20391.7	42242.3	55202.6	61716.3	26359.6	20654.3	22357.1	-	-	-	-	-	-	-	1.70025	0.0216224	2.08877	1.06265	up	-	-	-	-	-	-	-	-	-	-	1.29655	0.0108888	3.79602	1.92449
XMW0943	57	71	184.219	C13H28	Undecane, 3,5-dimethyl-	Hydrocarbons	17312-81-1	1207	302755	497801	406289	327229	349173	140208	453598	244497	419250	1.0581e+06	895740	1.93139e+06	559099	599713	510821	-	-	-	-	-	-	-	1.68454	0.0976901	3.4772	1.79793	up	-	-	-	-	-	-	-	-	-	-	1.2208	0.104804	3.21933	1.68676
XMW0153	121	136	136.125	C10H16	1,3-Cyclopentadiene, 1,2,3,4,5-pentamethyl-	Hydrocarbons	4045-44-7	983	349498	750200	643742	791202	600297	543839	1.34331e+06	727894	738277	1.00632e+06	1.19837e+06	2.17164e+06	562565	655510	540834	-	-	-	-	-	-	-	-	-	-	-	-	-	-	-	-	-	-	-	-	-	-	1.10586	0.124323	2.51017	1.32778
XMW0771	68	67	136.125	C10H16	1,5-Cyclooctadiene, 3,4-dimethyl-	Hydrocarbons	21284-05-9	1046	1.42852e+06	3.10536e+06	2.67756e+06	3.31492e+06	2.89992e+06	2.09664e+06	5.02e+06	2.74819e+06	3.26439e+06	3.57435e+06	4.32011e+06	6.82543e+06	2.32686e+06	2.85295e+06	2.43297e+06	-	-	-	-	-	-	-	-	-	-	-	-	-	-	-	-	-	-	-	-	-	-	1.04662	0.108914	2.04119	1.02941
XMW0121	111	41	168.188	C12H24	1-Nonene, 4,6,8-trimethyl-	Hydrocarbons	54410-98-9	1012	4802.28	6168.97	6493.67	6138.19	6921.97	3926.33	8247.86	7642	7056.1	10758.1	15595.4	13561	6615.11	6534.84	5936.16	-	-	-	-	-	-	-	-	-	-	-	-	-	-	-	-	-	-	-	-	-	-	1.29329	0.0226466	2.28541	1.19245
KMW0244	121	136	136.1	C8H12N2	Pyrazine, 2-methyl-5-(1-methylethyl)-	Heterocyclic compound	13925-05-8	1059	526252	1.1287e+06	1.00973e+06	1.0076e+06	1.03701e+06	713659	1.87781e+06	964703	1.18737e+06	1.34623e+06	1.64925e+06	2.78461e+06	821490	1.06824e+06	1.01543e+06	-	-	-	-	-	-	-	-	-	-	-	-	-	-	-	-	-	-	-	-	-	-	1.05274	0.127048	2.16914	1.11713
w32	98	70	158.131	C9H18O2	Acetic acid, heptyl ester	Ester	112-06-1	1112	14577.4	14797.5	21678.5	17556.5	15953.6	12501.3	34850	31880.2	24822.6	70339.7	75058.9	116977	40076.5	36657.8	32184	-	-	-	-	-	-	-	1.76168	0.0565041	2.86584	1.51896	up	-	-	-	-	-	-	-	-	-	-	1.32178	0.0386932	5.13924	2.36156
XMW1295	58	42	172.194	C10H24N2	1,6-HexanediAmine, N,N,N',N'-tetramethyl-	Amine	111-18-2	1206	104774	165986	131692	104644	114081	47148.5	150693	85447.5	139554	370198	313875	693732	184628	203659	179406	-	-	-	-	-	-	-	1.69902	0.102011	3.66736	1.87474	up	-	-	-	-	-	-	-	-	-	-	1.22908	0.107818	3.42353	1.77548
NMW0764	59	31	116.084	C6H12O2	4-Hydroxy-3-hexanone	Ketone	4984-85-4	846	12260.1	11227.7	13988.4	8837.28	13219.8	13012.5	15842.7	25219.2	14295.1	26206	23809.9	24937.3	16366.5	12811.5	13713.1	C02948	-	-	-	-	-	-	-	-	-	-	-	-	-	-	-	-	-	-	-	-	-	1.34016	0.000338486	2.00001	1.00001
XMW0574	57	68	142.099	C8H14O2	4-Penten-1-ol, propanoate	Ester	30563-30-5	974	3.03093e+06	4.50804e+06	5.84988e+06	8.18639e+06	5.21936e+06	9.31745e+06	1.28169e+07	1.58182e+07	6.79027e+06	5.20598e+06	7.6285e+06	6.84193e+06	3.66744e+06	3.2229e+06	2.86346e+06	-	-	-	-	-	-	-	-	-	-	-	-	1.49759	0.0988757	2.64589	1.40375	up	-	-	-	-	-	-	-	-	-
XMW0522	92	121	121.089	C8H11N	Pyridine, 3-propyl-	Heterocyclic compound	4673-31-8	986	847950	1.86494e+06	1.64685e+06	2.05187e+06	1.51214e+06	1.35396e+06	3.39029e+06	1.78369e+06	1.82361e+06	2.54897e+06	3.05573e+06	5.42725e+06	1.3904e+06	1.66257e+06	1.35789e+06	-	-	-	-	-	-	-	-	-	-	-	-	-	-	-	-	-	-	-	-	-	-	1.10799	0.116914	2.53041	1.33937
KMW0223	121	93	136.125	C10H16	1,3-Cyclohexadiene, 1-methyl-4-(1-methylethyl)-	Terpenoids	99-86-5	1012	599257	1.28771e+06	1.11716e+06	1.11991e+06	1.13818e+06	794368	2.14552e+06	951990	1.20022e+06	1.50905e+06	1.72207e+06	3.23485e+06	764029	1.06748e+06	767187	C09898	-	-	-	-	-	-	-	-	-	-	-	-	-	-	-	-	-	-	-	-	-	1.02607	0.156589	2.15236	1.10592
NMW0012	105	120	120.094	C9H12	Benzene, 1,2,3-trimethyl-	Aromatics	526-73-8	1013	102223	229241	190822	196431	199096	131889	383506	167300	209349	261157	305216	569410	134016	195797	136158	-	-	-	-	-	-	-	-	-	-	-	-	-	-	-	-	-	-	-	-	-	-	1.02192	0.156289	2.17464	1.12078
KMW0206	61	129	129.061	C6H11NS	Pentanenitrile, 5-(methylthio)-	Others	59121-25-4	1207	971618	1.62881e+06	1.25556e+06	988577	1.10374e+06	414349	1.43515e+06	791301	1.31472e+06	3.35981e+06	2.84747e+06	6.27611e+06	1.74524e+06	1.88807e+06	1.62433e+06	-	-	-	-	-	-	-	1.68566	0.103356	3.52521	1.81771	up	-	-	-	-	-	-	-	-	-	-	1.21303	0.110392	3.2374	1.69483
D275	134	72	149.12	C10H15N	BenzenemethanAmine, N,N,.alpha.-trimethyl-	Amine	2449-49-2	1077	13018.5	26055.4	29983	24936.7	27480.2	19975.1	34801.9	29035.4	28817.6	42353.6	39702.7	58427.9	24806.2	23587.3	22863.5	-	-	-	-	-	-	-	-	-	-	-	-	-	-	-	-	-	-	-	-	-	-	1.10129	0.0384891	2.03433	1.02455
XMW1389	136	121	136.089	C9H12O	2,3-Dimethylanisole	Ether	2944-49-2	1144	85010.8	114167	104700	95325.5	115161	105818	172133	164724	131022	152507	194129	263956	124524	115328	114341	-	-	-	-	-	-	-	-	-	-	-	-	-	-	-	-	-	-	-	-	-	-	1.19863	0.0794121	2.00933	1.00672
XMW0727	134	133	134.073	C9H10O	BenzAldehyde, 2,5-dimethyl-	Aldehyde	5779-94-2	1208	28162.1	44138.9	42969.1	43906.4	50829.5	33525.9	91888.4	78378.9	80055	185822	247117	288228	114078	124451	145127	-	-	-	-	-	-	-	1.82056	0.0319276	2.88095	1.52654	up	1.64735	0.00284661	2.17161	1.11877	up	-	-	-	-	-	1.33424	0.0185977	6.25631	2.64531
XMW0598	118	117	118.078	C9H10	.alpha.-Methylstyrene	Aromatics	98-83-9	986	4571.59	11008.4	8703.11	13196.3	9681.35	7080.53	17850.1	9799.61	9993.09	12955.4	16383.3	28724.5	8568.81	9687.22	7790.41	-	-	-	-	-	-	-	-	-	-	-	-	-	-	-	-	-	-	-	-	-	-	1.06253	0.129968	2.3911	1.25767
KMW0337	139	111	154.136	C10H18O	4-Isopropyl-1-methylcyclohex-2-enol	Terpenoids	619-62-5	1126	51216.7	81941.1	73647.1	68897	86200.8	73948.8	135941	107134	83648.5	117552	147395	188771	82489	82765.6	85814.4	-	-	-	-	-	-	-	-	-	-	-	-	-	-	-	-	-	-	-	-	-	-	1.21885	0.0409108	2.19394	1.13352
XMW1332	71	43	142.099	C8H14O2	2,2'-Bifuran, octahydro-	Heterocyclic compound	1592-33-2	1079	10343.8	11806.8	15202.8	8787.53	8618.88	7207.52	21053.2	18329.1	27145.2	24280.7	25936.8	44481.9	17927.8	15237.8	15087.5	-	-	-	-	-	-	-	-	-	-	-	-	-	-	-	-	-	1.6445	0.0293564	2.70284	1.43448	up	1.22266	0.0917465	2.53522	1.34211
KMW0160	106	61	106.045	C4H10OS	1-Propanol, 3-(methylthio)-	Alcohol	505-10-2	981	34827.4	79213.4	64688.6	83000.6	65597.2	55572.1	137800	72850.4	75315.2	100109	119176	213246	57843.5	69169.2	56866.8	-	-	-	-	-	-	-	-	-	-	-	-	-	-	-	-	-	-	-	-	-	-	1.08555	0.123925	2.42004	1.27503
XMW0483	95	94	95.037	C5H5NO	1H-Pyrrole-2-carboxAldehyde	Heterocyclic compound	1003-29-8	1012	6836.85	10692	8773.45	9605.43	8583.13	8989.22	20785.3	14365.7	9596.21	20231.6	18491.9	29876.1	12183.4	9400.35	11101.8	-	-	-	-	-	-	-	-	-	-	-	-	-	-	-	-	-	-	-	-	-	-	1.25644	0.0471066	2.60812	1.38301
D366	140	55	140.12	C9H16O	3-Octen-2-one, 7-methyl-	Ketone	33046-81-0	1113	5156.36	8996.25	8245.8	8341.74	8798.65	8642.73	15073.2	12056.8	9305.33	13120.2	16729.1	20720.9	9921.14	8838.77	9311.84	-	-	-	-	-	-	-	-	-	-	-	-	-	-	-	-	-	-	-	-	-	-	1.20914	0.0315406	2.25776	1.17489
KMW0224	91	122	122.073	C8H10O	Benzene, (methoxymethyl)-	Ether	538-86-3	969	3.3769e+06	7.0746e+06	6.48313e+06	6.69142e+06	6.0012e+06	4.38556e+06	1.21154e+07	6.20824e+06	6.67929e+06	9.16542e+06	1.13043e+07	1.98053e+07	5.22156e+06	6.21044e+06	5.27197e+06	-	-	-	-	-	-	-	-	-	-	-	-	-	-	-	-	-	-	-	-	-	-	1.08668	0.127138	2.37826	1.24991
XMW1335	57	41	156.115	C9H16O2	3,4-Hexanedione, 2,2,5-trimethyl-	Ketone	20633-03-8	1039	128572	276374	233481	290423	247429	185861	446893	249688	289002	325819	390421	613042	200638	248343	214496	-	-	-	-	-	-	-	-	-	-	-	-	-	-	-	-	-	-	-	-	-	-	1.0669	0.100387	2.08212	1.05805
XMW0529	95	93	172.102	C10H17Cl	Bicyclo[2.2.1]heptane, 2-chloro-1,7,7-trimethyl-, (1R-endo)-	Terpenoids	30462-53-4	1116	18256.3	29594.3	23400	27729.4	31229.5	26265.2	44798.4	34972	31929.8	44077.4	50094.5	69453.9	30896.5	33729.4	31807.2	-	-	-	-	-	-	-	-	-	-	-	-	-	-	-	-	-	-	-	-	-	-	1.23136	0.0407102	2.29648	1.19943
XMW0089	84	41	154.136	C10H18O	4-Decenal, (E)-	Aldehyde	65405-70-1	1198	1.09121e+06	1.79617e+06	1.43106e+06	1.14765e+06	1.2483e+06	490886	1.63857e+06	876160	1.49112e+06	3.7884e+06	3.19765e+06	7.01715e+06	1.96393e+06	2.14796e+06	1.8421e+06	-	-	-	-	-	-	-	1.68009	0.101789	3.49569	1.80558	up	-	-	-	-	-	-	-	-	-	-	1.2173	0.108818	3.24266	1.69718
D355	69	41	149.12	C10H15N	2,6-Octadienenitrile, 3,7-dimethyl-, (Z)-	Nitrogen compounds	31983-27-4	1231	20878.2	33873.3	26510	29453.8	32207.4	30566	61683.9	43079.9	37724.8	44560	58942.7	66911.3	30485.1	37947.7	31704.7	-	-	-	-	-	-	-	-	-	-	-	-	-	-	-	-	-	-	-	-	-	-	1.22053	0.0260038	2.09711	1.0684
KMW0175	94	66	94.042	C6H6O	Phenol	Phenol	108-95-2	980	128630	120462	112649	141302	132671	108427	9	95549.1	77334.1	9	9	9	221273	157508	127730	C00146	ko00350,ko01100	-	-	-	-	-	1.33741	0.187999	0.000156167	-12.6446	down	-	-	-	-	-	-	-	-	-	-	1.36145	0.00146102	7.46391e-05	-13.7097
XMW1204	61	134	134.04	C5H10O2S	Ethyl (methylthio)acetate	Ester	4455-13-4	989	3709.34	6864.07	8694.27	7963.62	6867.1	4877.67	15220.6	8618.13	7814.82	10959.1	12205.2	19024.2	6537.34	9392.62	5692.54	-	-	-	-	-	-	-	-	-	-	-	-	-	-	-	-	-	-	-	-	-	-	1.10103	0.0725893	2.1896	1.13067
KMW0286	137	152	152.095	C8H12N2O	Pyrazine, 2-methoxy-3-(1-methylethyl)-	Heterocyclic compound	25773-40-4	1097	2.56073e+06	4.82911e+06	2.79101e+06	3.29958e+06	3.09324e+06	3.14126e+06	8.16155e+06	5.90681e+06	3.57243e+06	5.99902e+06	7.60497e+06	7.89358e+06	4.90813e+06	4.23918e+06	4.1055e+06	-	-	-	-	-	-	-	-	-	-	-	-	-	-	-	-	-	-	-	-	-	-	1.18704	0.0167002	2.11157	1.07831
KMW0305	135	150	150.104	C10H14O	3-Methyl-2-(2-methyl-2-butenyl)-furan	Heterocyclic compound	15186-51-3	1093	833084	1.57009e+06	923648	1.07662e+06	1.03807e+06	1.02993e+06	2.66554e+06	1.95726e+06	1.21307e+06	2.01572e+06	2.51376e+06	2.6784e+06	1.58542e+06	1.45998e+06	1.42898e+06	-	-	-	-	-	-	-	-	-	-	-	-	-	-	-	-	-	-	-	-	-	-	1.19835	0.0140272	2.1666	1.11543
XMW1386	69	152	152.084	C9H12O2	2-Acetyl-4,4-dimethyl-cyclopent-2-enone	Ketone	81979-96-6	1213	890467	1.51085e+06	1.1843e+06	939057	1.01485e+06	384104	1.36044e+06	668317	1.23914e+06	3.23252e+06	2.73128e+06	5.98643e+06	1.63384e+06	1.79817e+06	1.54277e+06	-	-	-	-	-	-	-	1.67646	0.0977805	3.65686	1.8706	up	-	-	-	-	-	-	-	-	-	-	1.22007	0.106119	3.33282	1.73674
KMW0404	128	129	128.063	C10H8	Naphthalene	Aromatics	91-20-3	1182	379053	447076	418793	489355	460419	407522	1.03875e+06	782668	837347	933961	1.0634e+06	1.40363e+06	782036	674930	644879	C00829	ko01100	-	-	-	-	-	-	-	-	-	-	1.67906	0.0208805	2.13569	1.0947	up	-	-	-	-	-	1.31423	0.0337702	2.73189	1.4499
KMW0199	41	93	136.125	C10H16	.beta.-Myrcene	Terpenoids	123-35-3	991	1.79074e+06	3.88499e+06	3.38074e+06	4.29996e+06	3.15638e+06	2.82198e+06	7.11725e+06	3.76923e+06	3.79206e+06	5.23978e+06	6.37737e+06	1.13487e+07	2.88835e+06	3.554e+06	2.88764e+06	C06074	ko00902,ko01110	-	-	-	-	-	-	-	-	-	-	-	-	-	-	-	-	-	-	-	-	1.10833	0.120568	2.53585	1.34247
XMW1232	101	45	144.163	C8H20N2	Hydrazine, 1,1-bis(2-methylpropyl)-	Nitrogen compounds	16596-38-6	980	10022.1	16613.8	15716.7	22747.2	16311.2	23878	35679.9	38350.6	20030.6	18023.3	23243	31923.7	11685.1	13625.5	10659.4	-	-	-	-	-	-	-	-	-	-	-	-	1.48615	0.0808803	2.22091	1.15115	up	-	-	-	-	-	-	-	-	-
XMW1308	69	55	226.118	C10H17F3O2	1-Octyl trifluoroacetate	Ester	2561-21-9	1059	794352	1.23475e+06	930218	1.08611e+06	938711	974606	2.36293e+06	1.82847e+06	1.52881e+06	2.03889e+06	2.57064e+06	3.05847e+06	1.68388e+06	1.20947e+06	975730	-	-	-	-	-	-	-	-	-	-	-	-	-	-	-	-	-	-	-	-	-	-	1.2764	0.0200707	2.59113	1.37358
D240	57	41	172.146	C10H20O2	Propanoic acid, 2,2-dimethyl-, pentyl ester	Ester	2313-68-0	1063	172689	294536	206451	246096	237048	206025	657248	493377	464142	545661	663732	816668	439154	328479	289552	-	-	-	-	-	-	-	-	-	-	-	-	1.59662	0.0171518	2.39695	1.2612	up	1.63763	0.031681	2.34306	1.2284	up	1.28217	0.0159724	3.00747	1.58855
KMW0302	139	69	154.136	C10H18O	(2S,4R)-4-Methyl-2-(2-methylprop-1-en-1-yl)tetrahydro-2H-pyran	Terpenoids	3033-23-6	1110	5.69747e+06	1.02908e+07	6.28463e+06	7.25072e+06	6.78395e+06	6.80256e+06	1.66735e+07	1.21476e+07	7.65974e+06	1.24935e+07	1.55503e+07	1.62472e+07	1.02265e+07	9.19744e+06	8.7585e+06	-	-	-	-	-	-	-	-	-	-	-	-	-	-	-	-	-	-	-	-	-	-	-	-	-	-
XMW0073	70	57	172.146	C10H20O2	3-Methylheptyl acetate	Ester	72218-58-7	1118	4757.46	6477.99	8635.65	5260.94	7643.71	5297.1	9069.68	5583.21	7528.04	11393.8	12025.6	17118	8677.56	7726.45	6212.04	-	-	-	-	-	-	-	-	-	-	-	-	-	-	-	-	-	-	-	-	-	-	1.182	0.0413766	2.04002	1.02858
WMW0205	99	71	142.099	C8H14O2	2,5-Octanedione	Ketone	3214-41-3	984	19480.6	31744.5	32853.7	37941.6	27193.6	43316.6	129342	131960	58516.9	177785	232686	256504	73004.8	60824.4	57142.1	-	-	-	-	-	-	-	1.51008	0.0259831	2.08548	1.06038	up	1.59278	0.0780275	3.8038	1.92744	up	1.4611	0.0943165	2.94895	1.5602	up	1.34027	0.0119578	7.93274	2.98782
KMW0126	108	42	108.069	C6H8N2	Pyrazine, 2,6-dimethyl-	Heterocyclic compound	108-50-9	917	71798	136858	130176	125272	113676	88576.1	222617	125395	137877	189079	213676	399996	93909.7	116102	98978.4	-	-	-	-	-	-	-	-	-	-	-	-	-	-	-	-	-	-	-	-	-	-	1.09843	0.13616	2.36917	1.24438
KMW0243	41	55	126.104	C8H14O	(E)-2-Octenal	Aldehyde	2548-87-0	1060	457866	706858	573098	632833	599314	525860	1.38804e+06	1.07357e+06	926291	1.1555e+06	1.50538e+06	1.78588e+06	977854	729970	593793	C21138	ko01100,ko01110	-	-	-	-	-	-	-	-	-	-	-	-	-	-	-	-	-	-	-	-	1.27212	0.0259563	2.55881	1.35548
D206	55	112	112.052	C6H8O2	1,2-Cyclohexanedione	Ketone	765-87-7	1062	615738	988562	781711	856721	828600	767438	1.98247e+06	1.56364e+06	1.35575e+06	1.72544e+06	2.20733e+06	2.60882e+06	1.37164e+06	1.02416e+06	853805	C06105	-	-	-	-	-	-	-	-	-	-	-	1.57175	0.0257213	2.05442	1.03873	up	-	-	-	-	-	1.28081	0.0198744	2.74164	1.45504
KMW0254	83	55	152.12	C10H16O	1,5-Heptadien-4-one, 3,3,6-trimethyl-	Terpenoids	546-49-6	1062	599487	879396	714464	806668	753563	676400	1.69951e+06	1.35216e+06	1.207e+06	1.48945e+06	1.92372e+06	2.22369e+06	1.22542e+06	872802	773031	-	-	-	-	-	-	-	-	-	-	-	-	-	-	-	-	-	-	-	-	-	-	1.28682	0.0217254	2.56998	1.36176
XMW0534	107	135	150.104	C10H14O	Bicyclo[3.1.1]hept-3-en-2-one, 4,6,6-trimethyl-, (1S)-	Terpenoids	1196-01-6	1204	7156.58	6376.71	8986.88	7295.95	10302.4	7453.94	17366.2	12430	16421	41220.2	44882.3	60015.8	19416.4	20545.8	26764.9	-	-	-	-	-	-	-	1.81901	0.0226239	3.16156	1.66064	up	1.62388	0.0190566	2.05226	1.03721	up	-	-	-	-	-	1.34459	0.0175145	6.48833	2.69785
XMW0711	121	93	121.053	C7H7NO	Formamide, N-phenyl-	Amine	103-70-8	1221	27867	38577.9	37951.2	44821	39863.7	46372.8	73051.4	56230.5	57694.4	73847.5	100172	119163	64504.3	42299.2	46928.3	-	-	-	-	-	-	-	-	-	-	-	-	-	-	-	-	-	-	-	-	-	-	1.28969	0.0338345	2.80837	1.48973
w43	42	55	114.068	C6H10O2	2-Oxepanone	Ester	502-44-3	1065	208478	332373	243333	273731	272717	240323	733585	556141	539251	660649	772615	951870	527258	398027	341295	C01880	-	-	-	-	-	-	-	-	-	-	-	1.61539	0.014101	2.33233	1.22177	up	1.65162	0.027481	2.32466	1.21702	up	1.29827	0.0133377	3.04155	1.60481
KMW0255	138	137	138.079	C7H10N2O	3-Methoxy-2,5-dimethylpyrazine	Heterocyclic compound	19846-22-1	1057	7019.83	12340.7	10975.3	10170.8	11006.1	7940.89	18011.1	11364.9	12378	16090.4	14712.3	28219.9	8686.66	10861.4	11529.1	-	-	-	-	-	-	-	-	-	-	-	-	-	-	-	-	-	-	-	-	-	-	-	-	-	-
XMW0282	113	85	170.203	C12H26	2,6-Dimethyldecane	Hydrocarbons	13150-81-7	1112	9	5074.13	4853.61	6703.86	6973.52	5565.14	16231.9	13158.3	8182.64	22548.5	29219.2	40144.2	12240.2	10715.8	11961	-	-	-	-	-	-	-	1.6237	0.0537896	2.44623	1.29056	up	1.07958	0.0379235	3.7812	1.91884	up	-	-	-	-	-	-	-	-	-
NMW0035	120	121	121.089	C8H11N	BenzenAmine, N,N-dimethyl-	Amine	121-69-7	1101	1.58514e+06	2.8986e+06	1.75297e+06	2.07365e+06	1.89555e+06	1.92806e+06	4.67461e+06	3.35689e+06	2.20425e+06	3.50713e+06	4.30972e+06	4.52731e+06	2.76182e+06	2.66409e+06	2.538e+06	C02846	-	-	-	-	-	-	-	-	-	-	-	-	-	-	-	-	-	-	-	-	-	-	-	-	-
KMW0267	105	77	136.052	C8H8O2	Benzoic acid, methyl ester	Ester	93-58-3	1094	1.11354e+07	1.95847e+07	1.22031e+07	1.41347e+07	1.29179e+07	1.32691e+07	3.09834e+07	2.27183e+07	1.50646e+07	2.37157e+07	2.92064e+07	3.02969e+07	1.95738e+07	1.78183e+07	1.67279e+07	C20645	-	-	-	-	-	-	-	-	-	-	-	-	-	-	-	-	-	-	-	-	-	-	-	-	-
XMW0726	121	77	150.104	C10H14O	Benzene, (1-methoxypropyl)-	Aromatics	59588-12-4	1104	5.13477e+07	9.2639e+07	5.52133e+07	6.47293e+07	6.01137e+07	6.13031e+07	1.49527e+08	1.09118e+08	6.87425e+07	1.11572e+08	1.38309e+08	1.44053e+08	9.12645e+07	8.22013e+07	7.82794e+07	-	-	-	-	-	-	-	-	-	-	-	-	-	-	-	-	-	-	-	-	-	-	-	-	-	-
D370	79	81	152.12	C10H16O	(Z)-2,2-Dimethyl-3-(3-methylpenta-2,4-dien-1-yl)oxirane	Terpenoids	33281-83-3	1133	78474	130513	111241	128333	120407	111187	264393	157409	150968	202596	264065	301199	156803	143778	138289	-	-	-	-	-	-	-	-	-	-	-	-	-	-	-	-	-	-	-	-	-	-	1.25312	0.0189459	2.39785	1.26174
XMW0257	106	78	151.063	C8H9NO2	4-Pyridinecarboxylic acid, ethyl ester	Heterocyclic compound	1570-45-2	1201	5003.41	5621.82	4540.88	5623.33	8121.85	3457.5	9984.48	9843.36	10315.5	23188	31038.3	34293.7	11999	14135.1	17474.9	-	-	-	-	-	-	-	1.83807	0.0273314	2.93664	1.55417	up	-	-	-	-	-	-	-	-	-	-	1.34237	0.0169861	5.8367	2.54515
XMW0296	112	70	172.146	C10H20O2	Acetic acid, octyl ester	Ester	112-14-1	1210	345704	549778	442783	347269	387541	151557	488246	271445	462848	1.17506e+06	993224	2.20901e+06	606845	645046	551825	-	-	-	-	-	-	-	1.68613	0.104477	3.5805	1.84016	up	-	-	-	-	-	-	-	-	-	-	1.2185	0.112601	3.27087	1.70968
XMW0367	85	57	184.219	C13H28	Undecane, 2,4-dimethyl-	Hydrocarbons	17312-80-0	1208	97809.1	145858	116671	98115.9	98157.2	40238.4	153660	69893.2	118635	314605	261970	579690	158801	168756	155932	-	-	-	-	-	-	-	1.64619	0.102446	3.37903	1.75661	up	-	-	-	-	-	-	-	-	-	-	1.22243	0.111471	3.20884	1.68205
NMW0076	82	42	139.1	C8H13NO	Tropinone	Heterocyclic compound	532-24-1	1198	47893.9	61632.1	60431.8	70291.8	60084.1	55797.7	87931.7	89151.1	82415.2	107499	102006	162389	113685	78860	119203	C00783	ko00960,ko01100,ko01110	-	-	-	-	-	-	-	-	-	-	-	-	-	-	-	-	-	-	-	-	1.24492	0.0665662	2.18815	1.12971
KMW0390	88	101	172.146	C10H20O2	Octanoic acid, ethyl ester	Ester	106-32-1	1198	10906.2	16257.5	15345.1	10179.4	11512.5	4902.27	13701.4	8585.33	12299.2	29070.9	26553.7	56378.9	16619	18832.4	18707.4	C12292	-	-	-	-	-	-	1.68913	0.110525	3.23841	1.69529	up	-	-	-	-	-	-	-	-	-	-	1.17407	0.132261	2.63483	1.39771
XMW0408	55	97	142.099	C8H14O2	1-Methylcyclohexylcarboxylic Acid	Acid	1123-25-7	1210	812593	1.35129e+06	1.0665e+06	839618	932131	350477	1.22385e+06	657903	1.12288e+06	2.84919e+06	2.43653e+06	5.30071e+06	1.48373e+06	1.63074e+06	1.38574e+06	-	-	-	-	-	-	-	1.6842	0.100602	3.52337	1.81696	up	-	-	-	-	-	-	-	-	-	-	1.21961	0.107093	3.27714	1.71244
KMW0135	68	39	96.058	C6H8O	2-Cyclohexen-1-one	Ketone	930-68-7	920	149589	309917	288383	280990	252324	199671	498729	277994	310333	437369	459419	886345	217288	270370	216884	C02395	-	-	-	-	-	-	-	-	-	-	-	-	-	-	-	-	-	-	-	-	-	1.09056	0.130753	2.38422	1.25352
NMW0784	83	55	128.084	C7H12O2	Ethyl tiglate	Ester	5837-78-5	939	6298.43	9017.7	9790.6	10428.2	9586.67	10403.7	15347.8	8485.29	11669.8	13041.2	12313.8	24992.4	8194.61	8647.28	8298.81	C08487	-	-	-	-	-	-	-	-	-	-	-	-	-	-	-	-	-	-	-	-	-	1.06135	0.170857	2.00534	1.00385
KMW0148	93	91	136.125	C10H16	.alpha.-Pinene	Terpenoids	80-56-8	937	5.9868e+06	1.18098e+07	1.11869e+07	1.08314e+07	9.89718e+06	7.95723e+06	1.94125e+07	1.07193e+07	1.19645e+07	1.69804e+07	1.79394e+07	3.46823e+07	8.35563e+06	1.01225e+07	8.40437e+06	C09880	ko00903,ko01110	-	-	-	-	-	-	-	-	-	-	-	-	-	-	-	-	-	-	-	-	1.1006	0.132292	2.40144	1.2639
XMW1229	80	79	122.11	C9H14	Bicyclo(3.3.1)non-2-ene	Hydrocarbons	6671-66-5	964	835166	1.75734e+06	1.61462e+06	1.66933e+06	1.49447e+06	1.07771e+06	3.00488e+06	1.52902e+06	1.67549e+06	2.27826e+06	2.7967e+06	4.92411e+06	1.30873e+06	1.53591e+06	1.31215e+06	-	-	-	-	-	-	-	-	-	-	-	-	-	-	-	-	-	-	-	-	-	-	1.08471	0.128013	2.3767	1.24896
XMW0519	91	106	134.11	C10H14	Cyclobutanespiro-2'-bicyclo[1.1.0]butane-4'-spirocyclobutane	Hydrocarbons	76308-11-7	930	2.41455e+06	4.74661e+06	4.50169e+06	4.35078e+06	3.97225e+06	3.18739e+06	7.83899e+06	4.28982e+06	4.79247e+06	6.82513e+06	7.2144e+06	1.39288e+07	3.33639e+06	4.1186e+06	3.42002e+06	-	-	-	-	-	-	-	-	-	-	-	-	-	-	-	-	-	-	-	-	-	-	1.10099	0.132156	2.39807	1.26187
XMW1300	41	69	126.141	C9H18	Cyclopentane, butyl-	Hydrocarbons	2040-95-1	937	228335	447221	428863	420790	376363	306294	753450	410720	451854	652593	694160	1.30801e+06	312054	401500	329839	-	-	-	-	-	-	-	-	-	-	-	-	-	-	-	-	-	-	-	-	-	-	1.10974	0.123827	2.40376	1.26529
XMW0521	68	79	136.125	C10H16	1,7-Octadiene, 2-methyl-6-methylene-	Terpenoids	1686-30-2	984	216390	472616	417933	517271	381227	334358	866870	452914	456729	645882	786549	1.38954e+06	348448	423458	358084	-	-	-	-	-	-	-	-	-	-	-	-	-	-	-	-	-	-	-	-	-	-	1.11049	0.117277	2.54934	1.35013
XMW0890	108	58	126.104	C8H14O	1-Hepten-6-one, 2-methyl-	Ketone	10408-15-8	966	82817.1	166692	152399	164431	144354	110906	288376	146830	157165	219957	269247	482137	128486	143472	124043	-	-	-	-	-	-	-	-	-	-	-	-	-	-	-	-	-	-	-	-	-	-	1.09615	0.131882	2.41682	1.27311
D371	67	41	128.084	C7H12O2	3-Hexen-1-ol, formate, (Z)-	Ester	33467-73-1	920	324211	612624	597548	585318	538278	424063	1.04555e+06	573512	638702	911040	969872	1.87537e+06	442237	554956	455417	-	-	-	-	-	-	-	-	-	-	-	-	-	-	-	-	-	-	-	-	-	-	1.1136	0.131496	2.44807	1.29165
XMW1065	71	43	156.188	C11H24	Octane, 2,6,6-trimethyl-	Hydrocarbons	54166-32-4	966	235770	349416	453197	619817	403676	715224	960480	1.21152e+06	512631	397266	572990	527841	288179	253669	226095	-	-	-	-	-	-	-	-	-	-	-	-	1.48475	0.104671	2.58539	1.37038	up	-	-	-	-	-	-	-	-	-
XMW0023	93	77	136.125	C10H16	4-methyl-1-(1-methylethyl)-Bicyclo[3.1.0]hex-2-ene	Hydrocarbons	28634-89-1	966	8.56187e+06	1.78673e+07	1.63354e+07	1.68632e+07	1.51891e+07	1.11497e+07	3.05198e+07	1.56871e+07	1.69082e+07	2.31042e+07	2.8586e+07	4.98796e+07	1.32387e+07	1.54679e+07	1.31007e+07	C21702	-	-	-	-	-	-	-	-	-	-	-	-	-	-	-	-	-	-	-	-	-	1.0877	0.126565	2.3751	1.24799
KMW0127	107	108	108.069	C6H8N2	Pyrazine, ethyl-	Heterocyclic compound	13925-00-3	918	327888	647009	613462	591236	545174	434074	1.0574e+06	581729	650521	930081	970073	1.91551e+06	457415	547118	459260	-	-	-	-	-	-	-	-	-	-	-	-	-	-	-	-	-	-	-	-	-	-	1.09521	0.137743	2.40227	1.2644
NMW0777	120	41	120.007	C4H8S2	DiSulfur compounds, methyl 2-propenyl	Sulfur compounds	2179-58-0	920	43985.7	81433.3	80057.8	73767	66749.3	56137.1	129430	72926.9	81852.4	115144	121200	245208	54843.7	72169.8	61037.2	C08383	-	-	-	-	-	-	-	-	-	-	-	-	-	-	-	-	-	-	-	-	-	1.08171	0.153851	2.34358	1.22872
XMW1055	56	41	109.089	C7H11N	Cyclobutanecarbonitrile, 3,3-dimethyl-	Nitrogen compounds	53783-86-1	921	11329.3	19226	19116.6	17565.4	16680.1	16265	36607.3	20142.3	20003.8	26428.6	30947.5	54937.7	15527.7	17708.1	14560.6	-	-	-	-	-	-	-	-	-	-	-	-	-	-	-	-	-	-	-	-	-	-	1.10932	0.132974	2.26111	1.17703
XMW0065	81	82	82.053	C4H6N2	Fomepizole	Heterocyclic compound	7554-65-6	921	160487	299496	278570	264407	239693	195870	479901	260378	287214	408269	442858	863163	208179	244664	208037	C07837	-	-	-	-	-	-	-	-	-	-	-	-	-	-	-	-	-	-	-	-	-	1.08808	0.147381	2.32115	1.21484
NMW0778	105	120	120.094	C9H12	Benzene, (1-methylethyl)-	Aromatics	98-82-8	922	633979	1.23057e+06	1.18161e+06	1.12395e+06	1.04369e+06	828447	2.03689e+06	1.11674e+06	1.26297e+06	1.77652e+06	1.88269e+06	3.64128e+06	861424	1.07243e+06	881370	C14396	-	-	-	-	-	-	-	-	-	-	-	-	-	-	-	-	-	-	-	-	-	1.10116	0.133563	2.39662	1.261
XMW0226	58	85	142.136	C9H18O	2-Heptanone, 4,6-dimethyl-	Ketone	19549-80-5	1045	266394	533040	451339	569236	500207	347431	873806	472283	560345	657772	745977	1.20672e+06	395691	482524	400835	-	-	-	-	-	-	-	-	-	-	-	-	-	-	-	-	-	-	-	-	-	-	1.08968	0.0999397	2.08708	1.06149
XMW1424	69	40	69.033	C2H3N3	1H-1,2,3-Triazole	Heterocyclic compound	288-36-8	927	33650.6	58279.1	58292	56382.7	52410.9	38065.1	104552	57896	63353.2	87401.1	97712.8	181118	44077.7	56306.1	48463.3	-	-	-	-	-	-	-	-	-	-	-	-	-	-	-	-	-	-	-	-	-	-	1.13203	0.127457	2.43794	1.28566
WMW0085	122	66	122.022	C4H10S2	Diethyl diSulfur compounds	Sulfur compounds	110-81-6	927	83307.9	156863	151179	145144	137086	106617	262658	144406	161403	225864	243308	465421	112984	135032	111495	-	-	-	-	-	-	-	-	-	-	-	-	-	-	-	-	-	-	-	-	-	-	1.10614	0.133681	2.38812	1.25588
NMW0781	42	86	104.047	C4H8O3	Butanoic Acid, 4-hydroxy-	Acid	591-81-1	933	22473.6	39795.2	38811.9	37069.3	31607.3	28014.3	62038.2	33573.3	39311	58197.8	55234.5	110956	30780	33440.2	26250.1	C01991	-	-	-	-	-	-	-	-	-	-	-	-	-	-	-	-	-	-	-	-	-	1.08971	0.141635	2.2199	1.15049
NMW0782	55	83	128.084	C7H12O2	2-Butenoic acid, 2-methyl-, ethyl ester	Ester	55514-48-2	937	117121	211948	199339	210334	186780	150952	362699	198299	227450	315381	331248	646533	150464	193035	161793	-	-	-	-	-	-	-	-	-	-	-	-	-	-	-	-	-	-	-	-	-	-	1.12357	0.133521	2.44728	1.29118
KMW0150	105	120	120.094	C9H12	Benzene, 1,2,4-trimethyl-	Aromatics	95-63-6	990	169685	339462	310457	376179	303235	253169	564322	313353	323670	415307	476419	873504	247677	265452	226085	C14533	-	-	-	-	-	-	-	-	-	-	-	-	-	-	-	-	-	-	-	-	-	1.0474	0.148305	2.15376	1.10685
D350	41	69	114.068	C6H10O2	2-Pentenoic Acid, 2-methyl-	Acid	3142-72-1	974	2.22958e+06	4.33828e+06	4.12942e+06	4.46591e+06	3.86718e+06	3.28505e+06	7.69546e+06	4.82037e+06	4.33878e+06	5.58956e+06	6.79825e+06	1.12779e+07	3.19466e+06	3.84438e+06	3.2359e+06	-	-	-	-	-	-	-	-	-	-	-	-	-	-	-	-	-	-	-	-	-	-	1.0894	0.11607	2.21231	1.14555
KMW0158	77	106	106.042	C7H6O	BenzAldehyde	Aldehyde	100-52-7	960	2.52575e+06	5.28951e+06	4.83979e+06	4.99902e+06	4.499e+06	3.26626e+06	9.04868e+06	4.62591e+06	4.99114e+06	6.83452e+06	8.40602e+06	1.48657e+07	3.88805e+06	4.6501e+06	3.95677e+06	C00261	ko01100	-	-	-	-	-	-	-	-	-	-	-	-	-	-	-	-	-	-	-	-	1.08433	0.130007	2.37899	1.25035
D181	61	43	92.047	C3H8O3	Glycerin	Alcohol	56-81-5	967	3091.14	6542.61	7097.19	7369.91	6435.37	5660.29	13935.5	6843.26	7022.23	10424.2	13139.7	21534.5	4572.23	6953.35	6189.41	C00116	ko00040,ko00052,ko00561,ko01100,ko02010	-	-	-	-	-	-	-	-	-	-	-	-	-	-	-	-	-	-	-	-	1.13552	0.0915012	2.69551	1.43056
XMW0678	121	105	136.125	C10H16	1,3-Cyclohexadiene, 1,5,5,6-tetramethyl-	Terpenoids	514-94-3	976	2.39629e+06	4.82075e+06	4.48694e+06	4.5889e+06	4.1216e+06	3.04076e+06	8.02276e+06	4.22735e+06	4.53057e+06	6.27105e+06	7.66803e+06	1.34121e+07	3.51136e+06	4.15561e+06	3.55439e+06	-	-	-	-	-	-	-	-	-	-	-	-	-	-	-	-	-	-	-	-	-	-	1.08875	0.128092	2.33691	1.2246
NMW0791	105	120	120.094	C9H12	Benzene, 1-ethyl-2-methyl-	Aromatics	611-14-3	971	217414	440806	412127	418393	386530	278756	757460	386310	421861	585590	711857	1.25415e+06	326004	380576	329393	-	-	-	-	-	-	-	-	-	-	-	-	-	-	-	-	-	-	-	-	-	-	1.09477	0.126294	2.3839	1.25332
KMW0169	41	69	120.061	C5H12OS	3-Mercapto-3-methylbutanol	Alcohol	34300-94-2	970	468890	984449	910736	926672	842020	620706	1.68909e+06	866707	936409	1.28514e+06	1.56924e+06	2.77432e+06	742157	891620	743770	-	-	-	-	-	-	-	-	-	-	-	-	-	-	-	-	-	-	-	-	-	-	1.08536	0.12817	2.38093	1.25153
KMW0168	69	41	126.104	C8H14O	5-Methyl-(E)-2-hepten-4-one	Ketone	102322-83-8	972	3.27908e+06	6.54156e+06	6.09043e+06	6.33619e+06	5.631e+06	4.32151e+06	1.09828e+07	6.03906e+06	6.26367e+06	8.44281e+06	1.02152e+07	1.74815e+07	4.79254e+06	5.76648e+06	4.85832e+06	-	-	-	-	-	-	-	-	-	-	-	-	-	-	-	-	-	-	-	-	-	-	1.08802	0.122276	2.27135	1.18355
KMW0178	93	91	136.125	C10H16	Bicyclo[3.1.0]hexane, 4-methylene-1-(1-methylethyl)-	Terpenoids	3387-41-5	972	1.81946e+07	3.63644e+07	3.37078e+07	3.48632e+07	3.12942e+07	2.31706e+07	6.05818e+07	3.18308e+07	3.43557e+07	4.71262e+07	5.67721e+07	9.92497e+07	2.67057e+07	3.18937e+07	2.71149e+07	-	-	-	-	-	-	-	-	-	-	-	-	-	-	-	-	-	-	-	-	-	-	1.08733	0.127357	2.30152	1.20259
XMW0181	122	55	140.12	C9H16O	5-Hepten-2-one, 4,6-dimethyl-	Ketone	31162-48-8	973	240449	489685	447171	468135	413640	308958	797927	426777	452037	624676	773459	1.35422e+06	351983	419511	364451	-	-	-	-	-	-	-	-	-	-	-	-	-	-	-	-	-	-	-	-	-	-	1.08401	0.130941	2.33784	1.22518
XMW0051	107	51	107.037	C6H5NO	4-Pyridinecarboxaldehyde	Heterocyclic compound	872-85-5	976	933207	1.8625e+06	1.73036e+06	1.77567e+06	1.60049e+06	1.19555e+06	3.0998e+06	1.64347e+06	1.76066e+06	2.42894e+06	2.96763e+06	5.16502e+06	1.37323e+06	1.62238e+06	1.38602e+06	-	-	-	-	-	-	-	-	-	-	-	-	-	-	-	-	-	-	-	-	-	-	1.09194	0.126437	2.3335	1.2225
NMW0792	104	77	104.037	C6H4N2	4-Pyridinecarbonitrile	Heterocyclic compound	100-48-1	978	53591.2	106420	96369.1	106049	91980.7	69433.5	186007	94243.1	108044	140956	172428	305482	79824.8	96597.3	83332.6	C02234	-	-	-	-	-	-	-	-	-	-	-	-	-	-	-	-	-	-	-	-	-	1.103	0.128291	2.41386	1.27134
KMW0202	59	55	130.136	C8H18O	3-Octanol	Alcohol	589-98-0	994	33690.4	60320.8	76274	152092	68603	129874	147040	176079	84282.2	82329.4	116250	91735	45226.6	44546.6	40714.4	C17144	-	2.74938	0.122176	2.05872	1.04175	up	-	-	-	-	-	1.45563	0.0824873	2.39246	1.2585	up	-	-	-	-	-	-	-	-	-
KMW0193	93	41	136.125	C10H16	.beta.-Pinene	Terpenoids	127-91-3	981	6.53904e+06	1.4135e+07	1.2446e+07	1.54418e+07	1.14011e+07	1.02204e+07	2.55168e+07	1.36504e+07	1.37974e+07	1.91685e+07	2.29804e+07	4.05366e+07	1.04958e+07	1.24761e+07	1.01868e+07	C09882	-	-	-	-	-	-	-	-	-	-	-	-	-	-	-	-	-	-	-	-	-	1.1084	0.116518	2.49654	1.31993
WMW0086	136	94	136.038	C5H12S2	DiSulfur compounds, ethyl 1-methylethyl	Sulfur compounds	53966-36-2	985	265079	582140	508932	640932	485120	414247	1.04326e+06	574852	567052	792172	959147	1.73236e+06	432919	515163	407065	-	-	-	-	-	-	-	-	-	-	-	-	-	-	-	-	-	-	-	-	-	-	1.10718	0.12292	2.5688	1.3611
XMW0202	69	41	138.141	C10H18	cis-2,6-Dimethyl-2,6-octadiene	Hydrocarbons	2492-22-0	985	2.73257e+06	5.93304e+06	5.22371e+06	6.50272e+06	4.78599e+06	4.28055e+06	1.07384e+07	5.67809e+06	5.75341e+06	8.04001e+06	9.64958e+06	1.70749e+07	4.413e+06	5.3128e+06	4.33307e+06	-	-	-	-	-	-	-	-	-	-	-	-	-	-	-	-	-	-	-	-	-	-	1.10727	0.117449	2.50296	1.32364
KMW0181	109	79	152.12	C10H16O	2,3-Dehydro-1,8-cineole	Terpenoids	92760-25-3	992	88395.4	118478	99858.4	129781	98354	96363.8	173650	116556	118016	166827	232729	305471	113956	102474	86429.1	-	-	-	-	-	-	-	-	-	-	-	-	-	-	-	-	-	-	-	-	-	-	1.22226	0.073967	2.29851	1.2007
KMW0144	74	87	130.099	C7H14O2	Hexanoic acid, methyl ester	Ester	106-70-7	925	8530.83	14426	13009.5	11353.4	12295.3	9549.41	22224.9	12651.3	13362.5	20843.9	23132.2	40485.3	10393	12142.3	10697.5	-	-	-	-	-	-	-	-	-	-	-	-	-	-	-	-	-	-	-	-	-	-	1.15266	0.111613	2.34835	1.23165
KMW0196	82	67	142.099	C8H14O2	3-Hexen-1-ol, acetate, (Z)-	Ester	3681-71-8	1009	64394.5	59070.3	64304.1	89118.5	67884.8	57200.9	96350	77744	69157.1	171378	175530	214703	98208.7	74964.8	68215.5	C19757	ko00592,ko01110	-	-	-	-	-	1.80672	0.00557866	2.30877	1.20713	up	-	-	-	-	-	-	-	-	-	-	1.34556	0.011066	2.99097	1.58061
KMW0211	127	99	127.009	C5H5NOS	2-Acetylthiazole	Heterocyclic compound	24295-03-2	1020	1.37064e+06	1.96366e+06	1.73822e+06	1.661e+06	1.58488e+06	1.60601e+06	2.76396e+06	2.25316e+06	1.94663e+06	2.70639e+06	3.45256e+06	3.98369e+06	1.87203e+06	1.67428e+06	1.53826e+06	-	-	-	-	-	-	-	-	-	-	-	-	-	-	-	-	-	-	-	-	-	-	-	-	-	-
XMW0301	105	120	120.094	C9H12	Mesitylene	Aromatics	108-67-8	972	529000	1.0509e+06	980962	1.00979e+06	904968	674425	1.7582e+06	912672	989776	1.36973e+06	1.6619e+06	2.90313e+06	766062	915228	782781	C14508	-	-	-	-	-	-	-	-	-	-	-	-	-	-	-	-	-	-	-	-	-	1.0898	0.127522	2.31749	1.21256
XMW0011	119	105	134.11	C10H14	Benzene, 1,4-diethyl-	Aromatics	105-05-5	1041	2.61214e+06	5.80392e+06	4.91093e+06	6.01082e+06	5.26953e+06	3.79683e+06	9.81304e+06	5.20643e+06	6.1534e+06	6.76345e+06	8.45316e+06	1.40291e+07	4.2737e+06	5.19853e+06	4.28236e+06	-	-	-	-	-	-	-	-	-	-	-	-	-	-	-	-	-	-	-	-	-	-	1.05559	0.122213	2.19447	1.13387
XMW0076	92	65	92.037	C5H4N2	1H-Pyrrole-3-carbonitrile	Heterocyclic compound	7126-38-7	1044	1.59422e+07	3.43743e+07	2.95071e+07	3.64251e+07	3.21918e+07	2.30798e+07	5.73919e+07	3.10833e+07	3.69171e+07	4.04978e+07	4.95543e+07	8.05011e+07	2.57761e+07	3.15173e+07	2.60651e+07	-	-	-	-	-	-	-	-	-	-	-	-	-	-	-	-	-	-	-	-	-	-	1.06104	0.114117	2.13663	1.09534
XMW1085	69	87	142.099	C8H14O2	2-Butenoic acid, butyl ester	Ester	7299-91-4	1046	713437	1.40989e+06	1.28215e+06	1.56063e+06	1.38612e+06	960520	2.36073e+06	1.29117e+06	1.55806e+06	1.70079e+06	2.07542e+06	3.19464e+06	1.11091e+06	1.37649e+06	1.10757e+06	-	-	-	-	-	-	-	-	-	-	-	-	-	-	-	-	-	-	-	-	-	-	1.07647	0.100764	2.04695	1.03347
D309	56	99	142.099	C8H14O2	Ethyl 2-hexenoate, trans-	Ester	27829-72-7	1049	190460	397151	351628	435339	373979	278635	650691	362302	434753	455995	552855	880702	308576	376734	312422	-	-	-	-	-	-	-	-	-	-	-	-	-	-	-	-	-	-	-	-	-	-	1.0427	0.116563	2.01179	1.00848
KMW0212	91	92	120.058	C8H8O	BenzeneacetAldehyde	Aldehyde	122-78-1	1049	2.73192e+07	5.7969e+07	4.99376e+07	6.12944e+07	5.4618e+07	3.92782e+07	9.55966e+07	5.241e+07	6.2029e+07	6.84452e+07	8.19285e+07	1.32038e+08	4.35364e+07	5.32513e+07	4.43908e+07	C00601	ko00360,ko01100	-	-	-	-	-	-	-	-	-	-	-	-	-	-	-	-	-	-	-	-	1.06115	0.110246	2.08845	1.06243
XMW1122	45	41	128.12	C8H16O	7-Octen-2-ol	Alcohol	39546-75-3	969	1051.96	4323.91	3367.06	4484.25	4567.22	2716.94	7385.04	4124.39	4333	4859.9	7500.62	13786.5	3989.26	4061.73	4457.1	-	-	-	-	-	-	-	-	-	-	-	-	-	-	-	-	-	-	-	-	-	-	1.01316	0.148641	2.99065	1.58046
NMW0021	80	108	108.069	C6H8N2	2-PyridinemethanAmine	Heterocyclic compound	3731-51-9	1054	2.01564e+07	4.27849e+07	3.70117e+07	4.52022e+07	4.0143e+07	2.89108e+07	6.96798e+07	3.84061e+07	4.50763e+07	5.03138e+07	5.96432e+07	9.58989e+07	3.22922e+07	3.93156e+07	3.22996e+07	C17926	-	-	-	-	-	-	-	-	-	-	-	-	-	-	-	-	-	-	-	-	-	1.05638	0.109749	2.05953	1.04231
KMW0276	56	55	130.136	C8H18O	1-Octanol	Alcohol	111-87-5	1072	491361	839908	604677	685434	699104	576178	2.0826e+06	1.52767e+06	1.48249e+06	1.75091e+06	2.12331e+06	2.63913e+06	1.35409e+06	1.04087e+06	894503	C00756	-	-	-	-	-	-	-	-	-	-	-	1.62077	0.0164517	2.63063	1.39541	up	1.64913	0.0284787	2.59739	1.37706	up	1.29487	0.0166961	3.36442	1.75036
XMW0186	95	43	124.089	C8H12O	3,5-Octadien-2-one, (E,E)-	Ketone	30086-02-3	1073	9443.01	7798.61	14319.8	8997.49	12062.4	12263.3	24998.7	27017.3	40322.5	27757.1	34761.9	66795.7	21081.7	16767.1	17946.2	-	-	-	-	-	-	-	-	-	-	-	-	1.63133	0.0373343	2.92567	1.54877	up	1.61617	0.049077	2.77099	1.4704	up	1.23539	0.109737	4.09724	2.03465
KMW0273	119	134	134.11	C10H14	Benzene, 1,2,4,5-tetramethyl-	Aromatics	95-93-2	1115	83315.4	110256	101486	116775	115217	78404.7	148470	121402	118697	197640	209411	265206	146988	141440	140479	-	-	-	-	-	-	-	-	-	-	-	-	-	-	-	-	-	-	-	-	-	-	1.30433	0.0165513	2.27839	1.18802
KMW0274	126	71	126.032	C6H6O3	Maltol	Heterocyclic compound	118-71-8	1110	375680	663207	412475	469688	443761	437475	1.06861e+06	776870	496026	794421	994844	1.02281e+06	662593	602171	567448	C11918	ko00523,ko01110	-	-	-	-	-	-	-	-	-	-	-	-	-	-	-	-	-	-	-	-	-	-	-	-
NMW0038	107	122	122.073	C8H10O	Benzenemethanol, 4-methyl-	Alcohol	589-18-4	1106	1.59677e+07	2.85688e+07	1.73419e+07	2.02187e+07	1.86789e+07	1.90878e+07	4.52434e+07	3.30027e+07	2.13449e+07	3.39576e+07	4.20274e+07	4.32879e+07	2.80088e+07	2.54395e+07	2.39743e+07	C06757	ko01100	-	-	-	-	-	-	-	-	-	-	-	-	-	-	-	-	-	-	-	-	-	-	-	-
NMW0040	134	91	134.073	C9H10O	Benzyl methyl ketone	Ketone	103-79-7	1124	158433	225109	193400	210910	217171	166171	355006	291790	294048	511029	605516	774710	361106	318563	367497	-	-	-	-	-	-	-	1.74796	0.0463875	2.01017	1.00732	up	-	-	-	-	-	-	-	-	-	-	1.31407	0.0240629	3.27807	1.71285
XMW1127	56	70	158.131	C9H18O2	Formic acid, octyl ester	Ester	112-32-3	1114	56603.4	48970.7	58178.8	47463.8	54350.9	53588.1	83817.2	84066.2	61102.5	188502	172268	272147	95376.5	79437.1	83165.6	-	-	-	-	-	-	-	1.76887	0.0422188	2.764	1.46676	up	-	-	-	-	-	-	-	-	-	-	1.32493	0.036027	3.86507	1.9505
D173	105	77	134.073	C9H10O	BenzeneacetAldehyde, 4-methyl-	Aldehyde	104-09-6	1120	16940.6	26751.7	17762.1	20199	23968.1	18280.6	35714.6	25970.6	25453.9	41483.2	49288.9	58337.2	32330.5	32315.1	29294.6	-	-	-	-	-	-	-	-	-	-	-	-	-	-	-	-	-	-	-	-	-	-	1.26312	0.010902	2.42634	1.27878
NMW0043	107	91	150.104	C10H14O	Bicyclo[3.1.1]hept-2-en-6-one, 2,7,7-trimethyl-	Terpenoids	473-06-3	1123	29575.5	45348.3	27667.8	38977.8	46385	36311	24238.2	20931.7	20210.7	14516.3	15191.3	25226.7	20860.6	18730.1	21279	C09843	-	-	-	-	-	-	-	-	-	-	-	-	-	-	-	-	-	-	-	-	-	-	-	-	-
NMW0044	106	121	121.089	C8H11N	BenzenAmine, N-ethyl-	Amine	103-69-5	1128	16771.9	25944.7	22043.3	22160	24028.1	16762.4	37684.7	26118	31203.2	54750.5	59285.1	84231.7	37045.5	33660.8	36304.2	-	-	-	-	-	-	-	1.70655	0.0507058	2.0869	1.06136	up	-	-	-	-	-	-	-	-	-	-	1.29235	0.031732	3.06158	1.61428
XMW0780	91	119	134.11	C10H14	2,6-Dimethyl-1,3,5,7-octatetraene, E,E-	Terpenoids	460-01-5	1131	153687	222698	192160	223948	226571	162497	378390	277644	296629	561007	646102	822707	379900	330749	377668	-	-	-	-	-	-	-	1.75498	0.0297286	2.13068	1.09131	up	-	-	-	-	-	-	-	-	-	-	1.32188	0.0188339	3.5702	1.836
KMW0382	108	107	108.058	C7H8O	Phenol, 2-methyl-	Phenol	95-48-7	1054	33315.4	55031.1	56292.8	50972.7	46276.5	34060.8	82969	48785.6	54976	63743.1	83199.2	127035	34547.7	47133	44868.3	C01542	ko01100	-	-	-	-	-	-	-	-	-	-	-	-	-	-	-	-	-	-	-	-	-	-	-	-
w31	67	82	170.131	C10H18O2	Butanoic acid, 4-hexenyl ester, (Z)-	Ester	69727-41-9	1203	110157	194659	147452	120798	131770	46100	184825	98752.3	153113	486927	427224	864655	221276	263906	229105	-	-	-	-	-	-	-	1.73946	0.0777756	4.07338	2.02623	up	-	-	-	-	-	-	-	-	-	-	1.25879	0.079697	3.93308	1.97566
XMW0124	117	89	117.058	C8H7N	m-Aminophenylacetylene	Amine	54060-30-9	1203	28439.5	43702.4	39306.4	34056.3	41168.7	22279.8	52231.3	42026.4	56305.2	102436	126580	179604	67270	75633.4	81411.4	-	-	-	-	-	-	-	1.76039	0.0591133	2.71395	1.44039	up	-	-	-	-	-	-	-	-	-	-	1.29484	0.044408	3.66646	1.87439
XMW0794	79	91	162.141	C12H18	1,5-Cyclooctadiene, 3-(1-methyl-2-propenyl)-	Hydrocarbons	16538-88-8	1209	17843.3	42269.5	35257.2	40266.3	40457.8	44034.9	109684	65083.6	54177.1	89337.6	120620	149839	56200.8	54411	54370.8	-	-	-	-	-	-	-	-	-	-	-	-	1.40899	0.104192	2.40059	1.26339	up	-	-	-	-	-	1.25047	0.0240111	3.77264	1.91557
XMW0217	41	55	154.136	C10H18O	cis-7-Decen-1-al	Aldehyde	21661-97-2	1212	420546	701334	548846	429305	437147	178718	619487	320277	578206	1.49289e+06	1.2864e+06	2.73779e+06	766568	860549	734926	-	-	-	-	-	-	-	1.6899	0.0931745	3.63452	1.86176	up	-	-	-	-	-	-	-	-	-	-	1.22603	0.101251	3.30221	1.72343
XMW0766	81	67	152.12	C10H16O	Cyclohexanone, 5-methyl-2-(1-methylethylidene)-	Terpenoids	15932-80-6	1212	3368.15	7903.8	5783.43	6945.85	9255.49	6611.88	13565.7	13939.5	7019.71	15321.4	18525.8	20952.5	7598.85	9212.38	6309.95	-	-	-	-	-	-	-	-	-	-	-	-	1.30757	0.105017	2.02428	1.01741	up	-	-	-	-	-	1.25269	0.00444565	3.21305	1.68394
NMW0085	91	136	136.052	C8H8O2	Benzoic Acid, 4-methyl-	Acid	99-94-5	1213	46933.8	90045.8	75939.5	79990.6	86423.4	81062.9	186991	133366	111234	176887	232065	278796	112522	114581	114522	C01454	ko01100	-	-	-	-	-	-	-	-	-	-	1.45295	0.062777	2.02702	1.01936	up	-	-	-	-	-	1.26938	0.0200467	3.2301	1.69158
XMW1326	113	41	141.079	C7H11NO2	2,6-Piperidinedione, 3-ethyl-	Heterocyclic compound	25115-69-9	1215	41257.5	60589	50992.4	34862.7	41109.9	16355.7	58441.7	29855.9	51780	133634	111329	251842	71827.8	69940.7	60245.6	-	-	-	-	-	-	-	1.66865	0.107093	3.54664	1.82645	up	-	-	-	-	-	-	-	-	-	-	1.22071	0.117004	3.25052	1.70067
w36	99	71	142.099	C8H14O2	n-Caproic acid vinyl ester	Ester	3050-69-9	974	279482	401514	513523	722484	462251	831598	1.09865e+06	1.39816e+06	564259	444773	639353	555749	318614	280167	248366	-	-	-	-	-	-	-	-	-	-	-	-	1.46641	0.116564	2.56259	1.3576	up	-	-	-	-	-	-	-	-	-
KMW0489	68	79	150.104	C10H14O	1-Cyclohexene-1-carboxAldehyde, 4-(1-methylethenyl)-, (S)-	Aldehyde	18031-40-8	1207	281219	473465	366476	282198	324113	127415	436983	226435	392453	1.04929e+06	891709	1.96106e+06	515748	586478	485824	-	-	-	-	-	-	-	1.68863	0.0995133	3.69558	1.8858	up	-	-	-	-	-	-	-	-	-	-	1.22765	0.104833	3.48037	1.79924
XMW3734	122	121	122.037	C7H6O2	2-hydroxy-BenzAldehyde	Aldehyde	90-02-8	1047	1.07861e+06	2.43648e+06	2.05155e+06	2.51241e+06	2.18277e+06	1.58103e+06	4.14627e+06	2.17872e+06	2.59128e+06	2.84678e+06	3.59403e+06	6.0637e+06	1.76186e+06	2.14587e+06	1.78071e+06	C06202	ko01100	-	-	-	-	-	-	-	-	-	-	-	-	-	-	-	-	-	-	-	-	1.05573	0.126462	2.24633	1.16757
KMW0284	91	92	122.073	C8H10O	Phenylethyl Alcohol	Alcohol	60-12-8	1116	119953	167611	155841	152939	162155	133433	245441	193942	177927	259762	286056	358271	216520	203088	202863	C05853	ko00360	-	-	-	-	-	-	-	-	-	-	-	-	-	-	-	-	-	-	-	-	1.26945	0.0198154	2.03897	1.02784
KMW0258	109	124	124.052	C7H8O2	2-methoxy-Phenol	Phenol	90-05-1	1089	1.51947e+07	2.74218e+07	1.6653e+07	1.93202e+07	1.79211e+07	1.81999e+07	4.36966e+07	3.18384e+07	2.03682e+07	3.28697e+07	4.02512e+07	4.18299e+07	2.69093e+07	2.43141e+07	2.29997e+07	C15572	-	-	-	-	-	-	-	-	-	-	-	-	-	-	-	-	-	-	-	-	-	-	-	-	-
XMW0555	145	160	160.052	C10H8O2	2-Acetylbenzofuran	Heterocyclic compound	1646-26-0	1395	5.54942e+06	4.98279e+06	8.81665e+06	5.60742e+06	6.69145e+06	4.84448e+06	3.29909e+06	2.51358e+06	5.77527e+06	1.97204e+06	2.52792e+06	5.03168e+06	4.14978e+06	4.74065e+06	4.09542e+06	-	-	-	-	-	-	-	-	-	-	-	-	-	-	-	-	-	-	-	-	-	-	1.02439	0.101558	0.492621	-1.02145
XMW1463	108	126	212.141	C12H20O3	2-Oxabicyclo[2.2.2]octan-6-ol, 1,3,3-trimethyl-, acetate	Ester	57709-95-2	1344	1.44905e+06	2.55389e+06	2.08619e+06	1.69283e+06	1.74213e+06	1.21439e+06	2.39225e+06	1.31008e+06	1.85452e+06	3.19415e+06	3.59646e+06	5.24836e+06	2.55246e+06	2.65316e+06	2.23103e+06	-	-	-	-	-	-	-	1.62429	0.055877	2.16651	1.11537	up	-	-	-	-	-	-	-	-	-	-	-	-	-	-
KMW0427	116	55	176.087	C8H16O2S	3-Mercaptohexyl acetate	Ester	136954-20-6	1248	15487.4	35073.7	30645.4	31081.8	27588.6	21944.5	71973.5	45222.3	47141.3	75493.9	104732	104448	35496.5	36768	41699.4	-	-	-	-	-	-	-	-	-	-	-	-	1.3892	0.0645851	2.02369	1.01699	up	1.51026	0.0725591	2.03854	1.02754	up	1.26155	0.00707509	3.50555	1.80964
w08	142	141	142.078	C11H10	Naphthalene, 1-methyl-	Aromatics	90-12-0	1307	32249.9	51683.1	49553.3	51652.2	60914.7	38313.8	171099	113052	127382	141361	162963	238867	115656	106841	97346.8	C14082	-	-	-	-	-	-	-	-	-	-	-	1.65581	0.0235971	3.08297	1.62432	up	1.60802	0.0264109	2.72754	1.4476	up	1.30148	0.0389692	4.06927	2.02477
XMW1455	124	139	139.063	C7H9NO2	5-Amino-2-methoxyphenol	Phenol	1687-53-2	1402	230116	205941	350547	231626	265298	200814	139114	102602	232440	85688.5	100704	199478	165675	185237	170185	-	-	-	-	-	-	-	-	-	-	-	-	-	-	-	-	-	-	-	-	-	-	1.05729	0.0830755	0.490554	-1.02752
NMW0177	135	134	135.068	C8H9NO	N-Benzylformamide	Amine	6343-54-0	1402	4.42493e+07	3.98015e+07	6.91855e+07	4.45243e+07	5.26191e+07	3.90631e+07	2.63236e+07	2.05026e+07	4.51362e+07	1.57099e+07	1.99677e+07	3.8859e+07	3.2787e+07	3.71658e+07	3.25394e+07	-	-	-	-	-	-	-	-	-	-	-	-	-	-	-	-	-	-	-	-	-	-	1.04432	0.0903004	0.486416	-1.03974
KMW0433	134	133	134.073	C9H10O	Phenol, 4-(2-propenyl)-	Aromatics	501-92-8	1255	481068	920235	829905	833748	802892	734905	1.81308e+06	1.37235e+06	1.08147e+06	1.63176e+06	2.42783e+06	2.67171e+06	943715	1.07606e+06	1.03493e+06	C16930	ko00940,ko01110	-	-	-	-	-	-	-	-	-	-	-	-	-	-	-	-	-	-	-	-	1.24736	0.0270023	3.01688	1.59306
D99	164	132	179.095	C10H13NO2	Benzoic acid, 2-(dimethylamino)-, methyl ester	Ester	10072-05-6	1404	1.98655e+07	1.7371e+07	3.12985e+07	2.00997e+07	2.33792e+07	1.6699e+07	1.1719e+07	8.95961e+06	2.05494e+07	6.93667e+06	8.7322e+06	1.75889e+07	1.48009e+07	1.67406e+07	1.45608e+07	-	-	-	-	-	-	-	-	-	-	-	-	-	-	-	-	-	-	-	-	-	-	1.03085	0.0997973	0.485267	-1.04315
XMW0244	121	161	194.167	C13H22O	2-Butanone, 4-(2,6,6-trimethyl-1-cyclohexen-1-yl)-	Ketone	17283-81-7	1433	1.57821e+07	3.3967e+07	2.68862e+07	2.70502e+07	2.58396e+07	1.62574e+07	4.57771e+07	2.42362e+07	2.7582e+07	3.53521e+07	3.71986e+07	6.8947e+07	2.13657e+07	2.86566e+07	2.22032e+07	C03527	-	-	-	-	-	-	-	-	-	-	-	-	-	-	-	-	-	-	-	-	-	-	-	-	-
w11	69	81	192.151	C13H20O	3,5,9-Undecatrien-2-one, 6,10-dimethyl-, (E,Z)-	Ketone	13927-47-4	1535	2.50191e+06	5.6591e+06	4.69763e+06	4.48457e+06	4.48124e+06	2.68872e+06	8.16101e+06	3.93987e+06	4.50795e+06	5.67428e+06	6.36766e+06	1.14241e+07	3.51863e+06	5.10652e+06	3.93677e+06	-	-	-	-	-	-	-	-	-	-	-	-	-	-	-	-	-	-	-	-	-	-	-	-	-	-
KMW0679	131	103	162.068	C10H10O2	2-Propenoic acid, 3-phenyl-, methyl ester, (E)-	Ester	1754-62-7	1379	1.9533e+07	1.75499e+07	2.85728e+07	1.08716e+07	2.05339e+07	1.16196e+07	6.98952e+06	5.1493e+06	1.30151e+07	7.91862e+06	1.51979e+07	2.49685e+07	1.06951e+07	1.46908e+07	1.19283e+07	C06358	-	-	-	-	-	-	-	-	-	-	-	1.47415	0.036515	0.383119	-1.38414	down	-	-	-	-	-	-	-	-	-
NMW0155	163	178	178.136	C12H18O	Propofol	Phenol	2078-54-8	1364	7.39694e+07	1.23646e+08	1.04285e+08	9.36058e+07	1.05031e+08	8.85915e+07	1.82328e+08	1.4073e+08	1.30464e+08	1.66906e+08	2.01469e+08	2.15653e+08	1.27075e+08	1.39476e+08	1.22921e+08	C07523	-	-	-	-	-	-	-	-	-	-	-	-	-	-	-	-	-	-	-	-	-	-	-	-	-
D156	118	117	206.131	C13H18O2	Propanoic acid, 2-methyl-, 3-phenylpropyl ester	Ester	103-58-2	1408	6.44606e+06	5.80595e+06	9.87165e+06	6.44902e+06	7.58084e+06	5.64507e+06	3.95207e+06	3.00449e+06	6.44814e+06	2.35628e+06	2.94488e+06	5.75643e+06	4.79611e+06	5.39926e+06	4.7082e+06	C02008	-	-	-	-	-	-	-	-	-	-	-	-	-	-	-	-	-	-	-	-	-	1.03798	0.090129	0.499808	-1.00055
D219	135	136	136.052	C8H8O2	BenzAldehyde, 4-methoxy-	Aldehyde	123-11-5	1251	48881.8	99321.5	77101.6	87516.3	80162.9	76433	188580	136297	135051	180858	258053	262703	98264.3	112728	96231.3	C10761	-	-	-	-	-	-	-	-	-	-	-	1.48636	0.0283678	2.04136	1.02953	up	-	-	-	-	-	1.26232	0.0123603	3.11406	1.6388
XMW0740	132	133	133.064	C7H7N3	3-Methyl-pyrrolo(2,3-b)pyrazine	Heterocyclic compound	20321-99-7	1252	20469.1	32626.3	27167	36768.1	31342.7	22332.5	63015.9	41282.2	48527	69942.1	88076.8	103629	32914.6	40319.7	36713.4	-	-	-	-	-	-	-	-	-	-	-	-	-	-	-	-	-	-	-	-	-	-	1.30516	0.016063	3.2599	1.70483
NMW0135	91	65	149.03	C8H7NS	Thiocyanic acid, phenylmethyl ester	Sulfur compounds	3012-37-1	1339	124065	219064	164889	163481	153476	108213	227494	128629	163846	251859	265223	414359	191684	227326	168993	C02660	-	-	-	-	-	-	-	-	-	-	-	-	-	-	-	-	-	-	-	-	-	-	-	-	-
KMW0519	151	152	152.047	C8H8O3	Vanillin	Aldehyde	121-33-5	1404	6.10883e+07	5.46655e+07	9.67271e+07	6.09159e+07	7.31162e+07	5.22611e+07	3.54538e+07	2.72519e+07	6.20058e+07	2.08444e+07	2.67868e+07	5.37366e+07	4.56458e+07	5.08808e+07	4.37945e+07	C00755	ko00996,ko01100,ko01110	-	-	-	-	-	-	-	-	-	-	-	-	-	-	-	-	-	-	-	-	1.04063	0.0929282	0.477068	-1.06773
XMW0940	107	79	188.12	C13H16O	Benzenemethanol, .alpha.-2-cyclohexen-1-yl-	Alcohol	5723-89-7	1598	4109.06	11994.7	6960.13	10126.2	9742.86	10119.9	25839.5	13614.4	10406.5	11449.6	12120.9	27982.6	7131.81	10937.3	9118.33	-	-	-	-	-	-	-	-	-	-	-	-	1.20914	0.189445	2.16184	1.11226	up	-	-	-	-	-	-	-	-	-
KMW0437	104	91	164.084	C10H12O2	Acetic acid, 2-phenylethyl ester	Ester	103-45-7	1260	76153.1	109265	77082.8	108986	85859.8	48399.2	275163	140164	150300	756545	648025	939004	399877	325335	243538	C12303	-	-	-	-	-	-	1.78721	0.00857102	4.14332	2.05079	up	1.41555	0.13829	2.15476	1.10753	up	1.34883	0.117468	2.32534	1.21744	up	1.34409	0.013529	8.92787	3.15832
XMW0953	91	92	178.099	C11H14O2	Phenylacetic acid propyl ester	Ester	4606-15-9	1331	331998	547997	453661	422696	489660	251087	471202	256286	413186	592988	618172	1.07351e+06	428346	478719	421673	-	-	-	-	-	-	-	1.49064	0.120437	2.00291	1.0021	up	-	-	-	-	-	-	-	-	-	-	-	-	-	-
XMW0970	153	168	168.042	C8H8O4	Ethanone, 1-(2,3,4-trihydroxyphenyl)-	Ketone	528-21-2	1453	13027.9	19127.2	18211.9	18226.2	21553.7	12381.5	26516.4	13999.2	22096.1	32964.7	36653.3	48967.7	20947	18934.7	21565.4	-	-	-	-	-	-	-	-	-	-	-	-	-	-	-	-	-	-	-	-	-	-	1.26807	0.0294668	2.35444	1.23538
XMW0783	95	152	152.12	C10H16O	1-Adamantanol	Alcohol	768-95-6	1333	167235	280592	236254	208701	203666	143106	284471	159724	217731	392797	413676	605176	287535	298531	256096	-	-	-	-	-	-	-	1.64243	0.0458774	2.13264	1.09264	up	-	-	-	-	-	-	-	-	-	-	1.18727	0.0507247	2.06357	1.04514
XMW1097	82	67	198.162	C12H22O2	Hexanoic acid, 3-hexenyl ester	Ester	84434-19-5	1386	3198.6	5417.9	4115.02	4006.2	5500.28	3209.12	10193.2	3043.09	4413.29	7114.53	10204.6	13482.7	4379.71	6058.46	7872.42	-	-	-	-	-	-	-	-	-	-	-	-	-	-	-	-	-	-	-	-	-	-	1.19086	0.0687523	2.41933	1.27461
XMW0133	123	124	208.146	C13H20O2	6-Methyl-6-(5-methylfuran-2-yl)heptan-2-one	Ketone	50464-95-4	1433	3.27646e+06	7.07152e+06	5.55968e+06	5.57507e+06	5.32083e+06	3.35043e+06	9.49997e+06	5.01358e+06	5.69013e+06	7.39845e+06	7.76262e+06	1.4541e+07	4.40794e+06	5.92564e+06	4.55422e+06	-	-	-	-	-	-	-	-	-	-	-	-	-	-	-	-	-	-	-	-	-	-	-	-	-	-
D317	121	108	208.183	C14H24O	2-Buten-1-ol, 2-ethyl-4-(2,2,3-trimethyl-3-cyclopenten-1-yl)-	Alcohol	28219-61-6	1559	30575.2	60187.7	55593.2	51918.1	40359.1	29133	101920	43041.1	46124.4	59199.3	77378.7	124984	27375.5	49374.8	46930.8	-	-	-	-	-	-	-	-	-	-	-	-	-	-	-	-	-	-	-	-	-	-	-	-	-	-
XMW0288	136	121	220.183	C15H24O	Cyclopenta[c]pentalen-3(3aH)-one, octahydro-1,2,3a,6-tetramethyl-	Ketone	120052-69-9	1564	14933.9	31618.9	22891.6	22866.4	27720.4	15031.4	58093.5	23615.9	27576.7	31915.3	43274.7	57001.7	19119.7	27643.3	25136.4	-	-	-	-	-	-	-	-	-	-	-	-	-	-	-	-	-	-	-	-	-	-	-	-	-	-
XMW0036	98	70	168.115	C10H16O2	1,3-Cyclopentanedione, 4-(3-methylbutyl)-	Ketone	939-86-6	1337	20046.9	41353.1	30492.9	28295.9	25592.8	19540.9	37442.6	20035.6	29862.3	56210	58973.2	84947.8	39830.4	42554.2	34891.1	-	-	-	-	-	-	-	1.66464	0.0347008	2.29139	1.19622	up	-	-	-	-	-	-	-	-	-	-	1.16078	0.0373726	2.17787	1.12292
KMW0503	119	92	151.063	C8H9NO2	Methyl anthranilate	Ester	134-20-3	1343	56572.2	106176	80290.6	77241.2	76888.4	48906.3	115742	66342.4	79234.8	128573	127914	200065	89085.8	100569	81504.3	C20634	-	-	-	-	-	-	-	-	-	-	-	-	-	-	-	-	-	-	-	-	-	-	-	-	-
NMW0185	118	146	146.084	C9H10N2	Pyridine, 3-(3,4-dihydro-2H-pyrrol-5-yl)-	Heterocyclic compound	532-12-7	1427	6.27861e+06	1.36007e+07	1.09889e+07	1.10189e+07	1.05301e+07	6.64562e+06	1.90262e+07	9.84113e+06	1.12657e+07	1.46217e+07	1.54637e+07	2.82624e+07	8.2992e+06	1.17184e+07	9.24469e+06	C10160	-	-	-	-	-	-	-	-	-	-	-	-	-	-	-	-	-	-	-	-	-	-	-	-	-
D152	104	105	192.115	C12H16O2	Propanoic acid, 2-methyl-, 2-phenylethyl ester	Ester	103-48-0	1396	1.75875e+07	1.59159e+07	2.68225e+07	1.73886e+07	2.04592e+07	1.56004e+07	1.07838e+07	8.34128e+06	1.75746e+07	6.38506e+06	7.89273e+06	1.54195e+07	1.31104e+07	1.48735e+07	1.30763e+07	-	-	-	-	-	-	-	-	-	-	-	-	-	-	-	-	-	-	-	-	-	-	1.05126	0.0832425	0.49228	-1.02245
XMW1077	117	99	162.089	C7H14O4	1,3-Dioxolane-2,2-diethanol	Alcohol	5694-95-1	1396	2.14899e+07	1.9298e+07	3.29498e+07	2.14808e+07	2.52146e+07	1.87226e+07	1.2927e+07	9.91237e+06	2.15016e+07	7.68783e+06	9.56722e+06	1.88548e+07	1.60332e+07	1.79632e+07	1.56664e+07	-	-	-	-	-	-	-	-	-	-	-	-	-	-	-	-	-	-	-	-	-	-	1.04742	0.0859504	0.489706	-1.03001
XMW0142	161	41	204.188	C15H24	3a,7-Methano-3aH-cyclopentacyclooctene, 1,4,5,6,7,8,9,9a-octahydro-1,1,7-trimethyl-, [3aR-(3a.alpha.,7.alpha.,9a.beta.)]-	Terpenoids	469-92-1	1440	1.56663e+07	3.65486e+07	2.82393e+07	2.62423e+07	2.51406e+07	1.59771e+07	4.98127e+07	2.37704e+07	2.94621e+07	3.76129e+07	3.97255e+07	7.49463e+07	2.30907e+07	3.0723e+07	2.35062e+07	-	-	-	-	-	-	-	-	-	-	-	-	-	-	-	-	-	-	-	-	-	-	-	-	-	-
NMW0142	136	121	196.146	C12H20O2	Cyclohexanol, 1-methyl-4-(1-methylethylidene)-, acetate	Ester	10235-63-9	1341	30877.6	76444.8	52531	64109.2	56777.5	35355.2	108597	45945.8	61704	82820	82959.7	155088	51486.5	67288.2	49185.8	-	-	-	-	-	-	-	-	-	-	-	-	-	-	-	-	-	-	-	-	-	-	-	-	-	-
NMW0228	121	164	164.084	C10H12O2	2,4,6-Cycloheptatrien-1-one, 2-hydroxy-4-(1-methylethyl)-	Terpenoids	499-44-5	1520	308465	710954	554983	575615	550688	332558	1.03576e+06	489021	593563	737131	815524	1.46146e+06	455984	667557	489433	C09904	-	-	-	-	-	-	-	-	-	-	-	-	-	-	-	-	-	-	-	-	-	-	-	-	-
XMW0926	133	105	148.089	C10H12O	Ethanone, 1-(2,4-dimethylphenyl)-	Ketone	89-74-7	1253	411270	707989	736022	641004	715110	600901	1.4554e+06	1.09969e+06	896954	1.41712e+06	2.02411e+06	2.15662e+06	755169	929547	894276	-	-	-	-	-	-	-	-	-	-	-	-	-	-	-	-	-	-	-	-	-	-	1.26776	0.0182726	3.01725	1.59323
XMW1444	110	95	152.12	C10H16O	Carvenone	Terpenoids	499-74-1	1257	19188.2	44657.7	29927.3	39450.5	41253.9	40268.3	57232.5	37917.9	45531	47443.5	66154.4	81514.9	44788.8	49257.4	38794.1	-	-	-	-	-	-	-	-	-	-	-	-	-	-	-	-	-	-	-	-	-	-	1.08693	0.0562006	2.08069	1.05706
KMW0471	144	117	144.069	C9H8N2	Quinoxaline, 2-methyl-	Heterocyclic compound	7251-61-8	1306	19924.9	20132.5	22114.3	13762.3	22020.9	14346.5	5424.98	1060.63	9487.16	1854.83	1851.78	5504.57	7202.69	9752.43	8254.66	-	-	-	-	-	-	-	-	-	-	-	-	1.40747	0.0178407	0.256914	-1.96064	down	1.23414	0.0346343	0.318629	-1.65005	down	1.28839	0.000799753	0.148157	-2.7548
XMW0287	105	123	178.099	C11H14O2	Benzoic acid, 2-methylpropyl ester	Ester	120-50-3	1321	34791.2	61435.2	45439.1	42254.1	49363.8	26958.8	47577	29652.4	43563.8	67050	67215.9	111093	44197	46472.5	45326.5	-	-	-	-	-	-	-	1.58908	0.091309	2.03123	1.02236	up	-	-	-	-	-	-	-	-	-	-	-	-	-	-
D346	105	77	180.115	C11H16O2	Methyl 6,6-dimethylbicyclo[3.1.1]hept-2-ene-2-carboxylate	Ester	30649-97-9	1301	9940.11	18052.2	14100.6	17597.3	14486.7	7941.06	23106.2	11106.9	15463.2	26157.7	29065.4	48568.1	16742	19108.2	15396.7	-	-	-	-	-	-	-	1.49514	0.107432	2.08935	1.06305	up	-	-	-	-	-	-	-	-	-	-	1.17675	0.0876385	2.46576	1.30203
XMW1439	91	119	165.079	C9H11NO2	Benzene, (1-nitropropyl)-	Aromatics	5279-14-1	1310	30461	28193.7	33226.3	19468.6	33849.4	22109.6	9317.91	11547.7	18030	2995.83	6447.28	9966.4	13570.6	15866.9	20126.1	-	-	-	-	-	-	-	1.29986	0.124846	0.499016	-1.00284	down	1.57776	0.00858465	0.423326	-1.24016	down	-	-	-	-	-	1.25664	0.000978875	0.211246	-2.243
w07	141	142	142.078	C11H10	1H-Indene, 1-ethylidene-	Hydrocarbons	2471-83-2	1315	17243.1	28848.2	29313.8	25696.1	31020.1	20324.3	78223.4	47048.5	63113.5	70486.6	69223.6	110039	48530.6	54749.8	44989.3	-	-	-	-	-	-	-	-	-	-	-	-	1.57368	0.0366516	2.49831	1.32095	up	1.57458	0.0423031	2.44528	1.29	up	1.27399	0.0401785	3.3121	1.72775
XMW0063	109	151	151.1	C9H13NO	p-Isopropoxyaniline	Amine	7664-66-6	1316	9093.5	18097.2	14980.9	15526.1	13403.9	8672.14	14617.2	8859.06	15185.2	21642.1	18596	35429.6	14587.9	15004	13130.5	-	-	-	-	-	-	-	-	-	-	-	-	-	-	-	-	-	-	-	-	-	-	-	-	-	-
XMW0921	111	126	168.061	C9H12OS	1-Pentanone, 1-(2-thienyl)-	Heterocyclic compound	53119-25-8	1328	531972	920664	762451	615054	647841	456608	857500	483181	692948	1.1928e+06	1.31872e+06	1.96354e+06	931711	972757	821189	-	-	-	-	-	-	-	1.63675	0.0584852	2.20053	1.13785	up	-	-	-	-	-	-	-	-	-	-	1.15222	0.0689525	2.02026	1.01454
XMW1323	120	91	148.052	C9H8O2	2(3H)-Benzofuranone, 3-methyl-	Heterocyclic compound	32267-71-3	1333	9378.06	25651.5	16292.5	16673.5	15483.1	10849.2	33124.1	15239.9	17019.4	24340.3	25884.4	40851.9	17031.5	19510.9	17545.5	-	-	-	-	-	-	-	-	-	-	-	-	-	-	-	-	-	-	-	-	-	-	-	-	-	-
NMW0141	71	67	170.131	C10H18O2	2,7-Octadiene-1,6-diol, 2,6-dimethyl-, (E)-	Terpenoids	75991-61-6	1339	487062	881738	730893	594122	590826	432347	801685	471599	645130	1.12538e+06	1.24218e+06	1.78678e+06	870544	927694	779615	-	-	-	-	-	-	-	1.66005	0.0491908	2.16551	1.11471	up	-	-	-	-	-	-	-	-	-	-	-	-	-	-
XMW0698	108	41	204.188	C15H24	1,4-Methano-1H-indene, octahydro-4-methyl-8-methylene-7-(1-methylethyl)-, [1S-(1.alpha.,3a.beta.,4.alpha.,7.alpha.,7a.beta.)]-	Terpenoids	3650-28-0	1396	1.05565e+07	9.4622e+06	1.60976e+07	1.05351e+07	1.22707e+07	9.27898e+06	6.30344e+06	4.88788e+06	1.0553e+07	3.78237e+06	4.66662e+06	9.13498e+06	7.84819e+06	8.87007e+06	7.75605e+06	-	-	-	-	-	-	-	-	-	-	-	-	-	-	-	-	-	-	-	-	-	-	1.05539	0.0822123	0.486871	-1.03839
NMW0006	107	150	150.104	C10H14O	2-Cyclohexen-1-one, 3-methyl-6-(1-methylethylidene)-	Terpenoids	491-09-8	1340	111971	224458	167818	162573	156768	105079	252208	118750	164653	253592	250548	404357	181876	207019	166680	C01951	-	-	-	-	-	-	-	-	-	-	-	-	-	-	-	-	-	-	-	-	-	-	-	-	-
WMW0120	85	71	254.053	C9H19I	Nonane, 1-iodo-	Halogenated hydrocarbons	4282-42-2	1342	43966.2	71633.3	63204.4	53000	51903.9	37789	76369.5	41559.2	60469.1	119526	123258	172325	75000.1	80695.3	70226.8	-	-	-	-	-	-	-	1.69076	0.0242784	2.32688	1.2184	up	-	-	-	-	-	-	-	-	-	-	1.24688	0.0271516	2.32159	1.21511
NMW0144	69	41	168.115	C10H16O2	Neric Acid	Terpenoids	4613-38-1	1344	237160	403444	338158	281424	295440	201464	394005	214717	304686	543077	585621	843698	409844	428966	364321	-	-	-	-	-	-	-	1.6385	0.0436339	2.15938	1.11062	up	-	-	-	-	-	-	-	-	-	-	1.1743	0.0520677	2.01519	1.01092
XMW0702	161	160	161.03	C9H7NS	2-(3-Thienyl)pyridine	Heterocyclic compound	21298-55-5	1362	2.12365e+06	3.64255e+06	2.99932e+06	2.62986e+06	3.12923e+06	2.55828e+06	5.34102e+06	4.15538e+06	3.87129e+06	5.00492e+06	6.04455e+06	6.60291e+06	3.64669e+06	4.24487e+06	3.61924e+06	-	-	-	-	-	-	-	-	-	-	-	-	-	-	-	-	-	-	-	-	-	-	1.22427	0.0100491	2.01384	1.00995
KMW0532	117	99	200.178	C12H24O2	Hexanoic acid, hexyl ester	Ester	6378-65-0	1384	596548	508014	865799	318553	621339	337940	192682	138320	377152	229642	501065	725395	306909	430276	345312	-	-	-	-	-	-	-	1.17209	0.219542	2.05619	1.03998	up	1.47382	0.0381981	0.359403	-1.47632	down	-	-	-	-	-	-	-	-	-
XMW1222	101	103	207.969	C7H6Cl2O3	2,4-Dioxabicyclo[3.2.0]hept-6-en-3-one, 1,5-dichloro-6,7-dimethyl-	Ketone	35436-20-5	1380	248988	208503	354008	141057	247698	139240	88373.4	63249	161484	101940	206427	300896	125183	181158	146251	-	-	-	-	-	-	-	-	-	-	-	-	1.4658	0.0404567	0.385837	-1.37394	down	-	-	-	-	-	-	-	-	-
XMW1412	119	93	204.188	C15H24	1H-3a,7-Methanoazulene, 2,3,4,7,8,8a-hexahydro-3,6,8,8-tetramethyl-, (3R,3aS,7S,8aR)-	Terpenoids	65354-33-8	1389	703430	1.6754e+06	1.23788e+06	1.26049e+06	1.15995e+06	715205	2.47522e+06	1.23639e+06	1.41764e+06	1.84506e+06	1.91163e+06	3.79079e+06	1.08527e+06	1.40996e+06	1.08627e+06	-	-	-	-	-	-	-	-	-	-	-	-	-	-	-	-	-	-	-	-	-	-	-	-	-	-
NMW0173	136	108	154.027	C7H6O4	2,6-dihydroxy-Benzoic Acid	Acid	303-07-1	1397	5.99261e+06	5.37853e+06	9.3469e+06	5.99897e+06	7.12736e+06	5.18784e+06	3.55293e+06	2.72893e+06	6.05176e+06	2.07993e+06	2.65597e+06	5.24205e+06	4.39547e+06	5.01795e+06	4.34589e+06	C21298	-	-	-	-	-	-	-	-	-	-	-	-	-	-	-	-	-	-	-	-	-	1.04584	0.0884452	0.481607	-1.05407
XMW0143	119	93	204.188	C15H24	1H-3a,7-Methanoazulene, 2,3,4,7,8,8a-hexahydro-3,6,8,8-tetramethyl-, [3R-(3.alpha.,3a.beta.,7.beta.,8a.alpha.)]-	Terpenoids	469-61-4	1411	1.75223e+06	3.99394e+06	3.09911e+06	3.22039e+06	2.98038e+06	1.88275e+06	5.99897e+06	2.89901e+06	3.23879e+06	4.54208e+06	4.69435e+06	9.44392e+06	2.43497e+06	3.33155e+06	2.50607e+06	-	-	-	-	-	-	-	-	-	-	-	-	-	-	-	-	-	-	-	-	-	-	1.00256	0.167871	2.1119	1.07854
KMW0546	83	97	200.178	C12H24O2	Acetic acid, decyl ester	Ester	112-17-4	1409	18428.8	46321.4	35404.7	37871.3	33603.3	22854.9	65935.4	32036.2	36749.5	49145.4	51257.3	97195	24561.8	35269.4	25366.7	-	-	-	-	-	-	-	-	-	-	-	-	-	-	-	-	-	-	-	-	-	-	-	-	-	-
KMW0549	112	41	182.167	C12H22O	4a(2H)-Naphthalenol, octahydro-4,8a-dimethyl-,(4.alpha.,4a.alpha.,8a.beta.)-	Aromatics	19700-21-1	1430	372745	804744	637748	639033	608426	389203	1.07442e+06	559210	644864	826381	879043	1.62503e+06	504994	667081	517180	C16286	ko00909,ko01110	-	-	-	-	-	-	-	-	-	-	-	-	-	-	-	-	-	-	-	-	-	-	-	-
KMW0548	204	161	204.188	C15H24	[1aR-(1a.alpha.,4.alpha.,4a.beta.,7b.alpha.)]-1a,2,3,4,4a,5,6,7b-octahydro-1,1,4,7-tetramethyl-1H-Cycloprop[e]azulene	Terpenoids	489-40-7	1409	120066	256513	188421	207617	202722	133095	430104	183301	190005	308199	321356	607927	174816	211006	162970	-	-	-	-	-	-	-	-	-	-	-	-	-	-	-	-	-	-	-	-	-	-	1.06182	0.135986	2.19023	1.13108
w39	121	136	194.167	C13H22O	2-Butanone, 4-(2,6,6-trimethyl-2-cyclohexen-1-yl)-	Ketone	31499-72-6	1406	9.07434e+06	8.1776e+06	1.41194e+07	9.12346e+06	1.06181e+07	7.94692e+06	5.43877e+06	4.17301e+06	9.12465e+06	3.21669e+06	4.05351e+06	7.97516e+06	6.75169e+06	7.60753e+06	6.59427e+06	-	-	-	-	-	-	-	-	-	-	-	-	-	-	-	-	-	-	-	-	-	-	1.04573	0.0884882	0.485965	-1.04108
XMW1153	175	189	204.188	C15H24	1R,4R,7R,11R-1,3,4,7-Tetramethyltricyclo[5.3.1.0(4,11)]undec-2-ene	Terpenoids	137235-59-7	1416	21438.4	45924	28245.3	32108.9	35727.4	19754.4	68809.9	31094.6	33423.9	50648.6	47120.6	93599.8	28805.2	37097	27358.9	-	-	-	-	-	-	-	-	-	-	-	-	-	-	-	-	-	-	-	-	-	-	1.00624	0.15373	2.00161	1.00116
XMW1100	177	69	192.151	C13H20O	2-Buten-1-one, 1-(2,6,6-trimethyl-1-cyclohexen-1-yl)-	Ketone	35044-68-9	1419	34050.2	34760.7	38579.3	31426.7	31479.8	19210.6	18742.4	11776.4	19987.3	21362.6	15999	20141.8	24314.4	13701.6	22059.7	-	-	-	-	-	-	-	-	-	-	-	-	1.60841	0.00661106	0.470304	-1.08833	down	-	-	-	-	-	-	-	-	-
NMW0181	156	141	156.094	C12H12	Naphthalene, 1,6-dimethyl-	Aromatics	575-43-9	1422	22929.1	34653.5	33687.6	36317.1	43025.4	27723	86974.3	56356.7	67884.9	58640.5	58042.8	82461.2	53034	56978.8	45971.6	-	-	-	-	-	-	-	-	-	-	-	-	1.60377	0.0318074	2.31418	1.2105	up	-	-	-	-	-	1.24448	0.0301531	2.18192	1.1256
w45	55	41	196.219	C14H28	2-Tetradecene, (E)-	Hydrocarbons	35953-54-9	1406	123028	278016	222450	235442	225430	134752	433471	202671	241452	314579	335404	678484	170369	243157	174720	-	-	-	-	-	-	-	-	-	-	-	-	-	-	-	-	-	-	-	-	-	-	-	-	-	-
NMW0188	147	148	148.052	C9H8O2	2-Propenoic Acid, 3-phenyl-	Acid	621-82-9	1435	5.26316e+06	1.14195e+07	8.89977e+06	8.97802e+06	8.52614e+06	5.32961e+06	1.55712e+07	8.15375e+06	9.27204e+06	1.18796e+07	1.27599e+07	2.35115e+07	7.20139e+06	9.62951e+06	7.44919e+06	C00423	ko00130,ko00360,ko00940,ko00996,ko00999,ko01100,ko01110	-	-	-	-	-	-	-	-	-	-	-	-	-	-	-	-	-	-	-	-	-	-	-	-
XMW0802	148	147	148.064	C8H8N2O	2-Hydroxymethylbenzimidazole	Heterocyclic compound	22128-99-0	1437	4.2788e+06	9.15562e+06	7.12808e+06	7.23492e+06	6.8739e+06	4.33667e+06	1.25131e+07	6.57171e+06	7.46484e+06	9.65703e+06	1.02272e+07	1.89009e+07	5.84488e+06	7.7605e+06	5.96037e+06	-	-	-	-	-	-	-	-	-	-	-	-	-	-	-	-	-	-	-	-	-	-	-	-	-	-
NMW0190	138	56	181.183	C12H23N	CyclohexanAmine, N-cyclohexyl-	Amine	101-83-7	1443	34809.2	66303.2	59186.7	54520.1	48064	34494.6	91884.3	47708.7	59586.9	69303.6	73970.9	141032	43355.2	61616.7	45718.5	-	-	-	-	-	-	-	-	-	-	-	-	-	-	-	-	-	-	-	-	-	-	-	-	-	-
XMW0038	157	156	157.089	C11H11N	Quinoline, 2,7-dimethyl-	Heterocyclic compound	93-37-8	1423	1463.96	2427.49	3221.56	3703.64	2363.15	1832.54	6043.35	3448.1	5354.2	3996.77	5296.69	5819.25	3766.8	4516.66	2748.8	-	-	-	-	-	-	-	-	-	-	-	-	1.42092	0.058988	2.08711	1.06151	up	-	-	-	-	-	1.15771	0.0231264	2.12466	1.08723
XMW0548	120	41	204.188	C15H24	Bicyclo[7.2.0]undecane, 10,10-dimethyl-2,6-bis(methylene)-, [1S-(1R*,9S*)]-	Terpenoids	136296-38-3	1489	6.87254e+06	1.78882e+07	1.26592e+07	1.39565e+07	1.27477e+07	7.77036e+06	2.76832e+07	1.21289e+07	1.43669e+07	1.68093e+07	1.90371e+07	3.49032e+07	1.07453e+07	1.50928e+07	1.13177e+07	-	-	-	-	-	-	-	-	-	-	-	-	-	-	-	-	-	-	-	-	-	-	-	-	-	-
XMW0742	120	69	204.188	C15H24	10,10-Dimethyl-2,6-dimethylenebicyclo[7.2.0]undecane	Terpenoids	357414-37-0	1440	2.80488e+07	6.06041e+07	4.80879e+07	4.81763e+07	4.60848e+07	2.89789e+07	8.18621e+07	4.23288e+07	4.91392e+07	6.30646e+07	6.64397e+07	1.22597e+08	3.80809e+07	5.09451e+07	3.90979e+07	-	-	-	-	-	-	-	-	-	-	-	-	-	-	-	-	-	-	-	-	-	-	-	-	-	-
XMW0981	104	57	206.131	C13H18O2	Butanoic acid, 3-methyl-, 2-phenylethyl ester	Ester	140-26-1	1491	591163	1.56036e+06	1.08706e+06	1.22684e+06	1.1227e+06	701479	2.46858e+06	1.073e+06	1.25153e+06	1.46871e+06	1.64089e+06	3.00244e+06	901106	1.30561e+06	999447	-	-	-	-	-	-	-	-	-	-	-	-	-	-	-	-	-	-	-	-	-	-	-	-	-	-
NMW0247	69	81	218.167	C15H22O	Furan, 3-(4,8-dimethyl-3,7-nonadienyl)-, (E)-	Terpenoids	23262-34-2	1574	570.109	3604.48	3256.6	2847.08	3764.85	1757.54	5983.12	2813.55	5398.24	78943.3	12820.8	46862.6	8119.37	14067.2	12632.6	C16779	-	-	-	-	-	-	1.63059	0.161574	9.76594	3.28776	up	-	-	-	-	-	-	-	-	-	-	1.20262	0.148755	18.6547	4.22147
WMW0022	123	81	220.183	C15H24O	Salvial-4(14)-en-1-one	Terpenoids	73809-82-2	1595	16806.9	13188.3	15497.8	17222	15727.7	25113.6	26346.9	21541.8	24636.7	33132.8	22021.7	35913	14179.8	11327.6	19534.2	-	-	-	-	-	-	-	-	-	-	-	-	-	-	-	-	-	-	-	-	-	-	1.21319	0.0623421	2.00179	1.00129
WMW0215	93	91	136.125	C10H16	.beta.-Ocimene	Terpenoids	13877-91-3	1037	2.73792e+06	5.72378e+06	5.04743e+06	5.83184e+06	5.08856e+06	4.14904e+06	9.62617e+06	5.78943e+06	6.01759e+06	7.50158e+06	9.07196e+06	1.45467e+07	4.69073e+06	5.16015e+06	4.73558e+06	-	-	-	-	-	-	-	-	-	-	-	-	-	-	-	-	-	-	-	-	-	-	1.11117	0.0947963	2.30365	1.20392
KMW0565	93	133	204.188	C15H24	Caryophyllene	Terpenoids	87-44-5	1419	1.20092e+06	2.76797e+06	2.17404e+06	2.22778e+06	2.05524e+06	1.30204e+06	4.12695e+06	1.95587e+06	2.25953e+06	3.06918e+06	3.23468e+06	6.48039e+06	1.68201e+06	2.3317e+06	1.73477e+06	C09629	ko00909,ko01100,ko01110	-	-	-	-	-	-	-	-	-	-	-	-	-	-	-	-	-	-	-	-	-	-	-	-
[truncated: 6 more columns]
