# Supplementary material for: Analysis of Volatile Metabolome and Transcriptome in Sweet Basil Under Drought Stress
Source: Curr Issues Mol Biol. 2025 Feb 11;47(2):117. doi: 10.3390/cimb47020117 (PMC11854773; doi:10.3390/cimb47020117)
Supplement: Supplementary file 1 [file cimb-47-00117-s001.zip › supplementary Table S4.xlsx]

## Sheet: Sheet1
Index	Compounds	Class I	CK-1	CK-2	CK-3	LD-1	LD-2	LD-3	MD-1	MD-2	MD-3	SD-1	SD-2	SD-3	LD/CK	MD/CK	SD/CK
XMW0727	BenzAldehyde, 2,5-dimethyl-	Aldehyde	28162.1	44138.9	42969.1	43906.4	50829.5	33525.9	91888.4	78378.9	80055	185822	247117	288228	0.154	1.12	2.65
KMW0404	Naphthalene	Aromatics	379053	447076	418793	489355	460419	407522	1.03875e+06	782668	837347	933961	1.0634e+06	1.40363e+06	0.125	1.09	1.45
D240	Propanoic acid, 2,2-dimethyl-, pentyl ester	Ester	172689	294536	206451	246096	237048	206025	657248	493377	464142	545661	663732	816668	0.0328	1.26	1.59
WMW0205	2,5-Octanedione	Ketone	19480.6	31744.5	32853.7	37941.6	27193.6	43316.6	129342	131960	58516.9	177785	232686	256504	0.367	1.93	2.99
D206	1,2-Cyclohexanedione	Ketone	615738	988562	781711	856721	828600	767438	1.98247e+06	1.56364e+06	1.35575e+06	1.72544e+06	2.20733e+06	2.60882e+06	0.0398	1.04	1.46
XMW0534	Bicyclo[3.1.1]hept-3-en-2-one, 4,6,6-trimethyl-, (1S)-	Terpenoids	7156.58	6376.71	8986.88	7295.95	10302.4	7453.94	17366.2	12430	16421	41220.2	44882.3	60015.8	0.154	1.04	2.7
w43	2-Oxepanone	Ester	208478	332373	243333	273731	272717	240323	733585	556141	539251	660649	772615	951870	0.00475	1.22	1.6
KMW0276	1-Octanol	Alcohol	491361	839908	604677	685434	699104	576178	2.0826e+06	1.52767e+06	1.48249e+06	1.75091e+06	2.12331e+06	2.63913e+06	0.0183	1.4	1.75
XMW0186	3,5-Octadien-2-one, (E,E)-	Ketone	9443.01	7798.61	14319.8	8997.49	12062.4	12263.3	24998.7	27017.3	40322.5	27757.1	34761.9	66795.7	0.0784	1.55	2.03
XMW0794	1,5-Cyclooctadiene, 3-(1-methyl-2-propenyl)-	Hydrocarbons	17843.3	42269.5	35257.2	40266.3	40457.8	44034.9	109684	65083.6	54177.1	89337.6	120620	149839	0.388	1.26	1.92
KMW0334	Cyclohexanone, 5-methyl-2-(1-methylethylidene)-	Terpenoids	51005.4	97606.9	80909.8	79351.3	82351	78967	117948	82391.5	43089.5	39919.6	68525.9	76412.2	0.42	1.02	1.68
NMW0085	Benzoic Acid, 4-methyl-	Acid	46933.8	90045.8	75939.5	79990.6	86423.4	81062.9	186991	133366	111234	176887	232065	278796	0.217	1.02	1.69
KMW0427	3-Mercaptohexyl acetate	Ester	15487.4	35073.7	30645.4	31081.8	27588.6	21944.5	71973.5	45222.3	47141.3	75493.9	104732	104448	-0.0105	1.02	1.81
w08	Naphthalene, 1-methyl-	Aromatics	32249.9	51683.1	49553.3	51652.2	60914.7	38313.8	171099	113052	127382	141361	162963	238867	0.177	1.62	2.02
XMW0285	BenzAldehyde, 4-methoxy-	Aldehyde	1.188e+08	1.89797e+08	1.65886e+08	1.51135e+08	1.61697e+08	1.40585e+08	2.80596e+08	2.18064e+08	2.02738e+08	2.50567e+08	3.04481e+08	3.21233e+08	0.116	1.03	1.64
KMW0437	Acetic acid, 2-phenylethyl ester	Ester	76153.1	109265	77082.8	108986	85859.8	48399.2	275163	140164	150300	756545	648025	939004	-0.11	1.11	3.16
KMW0471	Quinoxaline, 2-methyl-	Heterocyclic compound	19924.9	20132.5	22114.3	13762.3	22020.9	14346.5	5424.98	1060.63	9487.16	1854.83	1851.78	5504.57	-0.311	-1.96	-2.75
XMW1439	Benzene, (1-nitropropyl)-	Aromatics	30461	28193.7	33226.3	19468.6	33849.4	22109.6	9317.91	11547.7	18030	2995.83	6447.28	9966.4	-0.285	-1.24	-2.24
w07	1H-Indene, 1-ethylidene-	Hydrocarbons	17243.1	28848.2	29313.8	25696.1	31020.1	20324.3	78223.4	47048.5	63113.5	70486.6	69223.6	110039	0.031	1.32	1.73
NMW0181	Naphthalene, 1,6-dimethyl-	Aromatics	22929.1	34653.5	33687.6	36317.1	43025.4	27723	86974.3	56356.7	67884.9	58640.5	58042.8	82461.2	0.23	1.21	1.13
XMW0038	Quinoline, 2,7-dimethyl-	Heterocyclic compound	1463.96	2427.49	3221.56	3703.64	2363.15	1832.54	6043.35	3448.1	5354.2	3996.77	5296.69	5819.25	0.151	1.06	1.09
