# Supplementary material for: Analysis of Volatile Metabolome and Transcriptome in Sweet Basil Under Drought Stress
Source: Curr Issues Mol Biol. 2025 Feb 11;47(2):117. doi: 10.3390/cimb47020117 (PMC11854773; doi:10.3390/cimb47020117)
Supplement: Supplementary file 1 [file cimb-47-00117-s001.zip › supplementary Table S5.xlsx]

## Sheet: Sheet1
ID	Description	Number	pvalue	qvalue	Group
ko00999	Biosynthesis of various plant secondary metabolite...	22	2.78342e-05	0.00370195	CK_vs_LD
ko00196	Photosynthesis - antenna proteins	15	0.000128989	0.0171556	CK_vs_LD
ko00942	Anthocyanin biosynthesis	8	0.00160843	0.213922	CK_vs_LD
ko00500	Starch and sucrose metabolism	52	0.00296762	0.394693	CK_vs_LD
ko01110	Biosynthesis of secondary metabolites	248	0.00315752	0.41995	CK_vs_LD
ko00460	Cyanoamino acid metabolism	14	0.00381496	0.507389	CK_vs_LD
ko03010	Ribosome	58	0.00402342	0.535115	CK_vs_LD
ko04075	Plant hormone signal transduction	69	0.00956059	1	CK_vs_LD
ko01100	Metabolic pathways	437	0.0114303	1	CK_vs_LD
ko00603	Glycosphingolipid biosynthesis - globo and isoglob...	7	0.0156002	1	CK_vs_LD
ko00071	Fatty acid degradation	13	0.0603009	1	CK_vs_LD
ko00280	Valine, leucine and isoleucine degradation	18	0.0720589	1	CK_vs_LD
ko00480	Glutathione metabolism	16	0.0763093	1	CK_vs_LD
ko00592	alpha-Linolenic acid metabolism	11	0.0777039	1	CK_vs_LD
ko00430	Taurine and hypotaurine metabolism	3	0.0795802	1	CK_vs_LD
ko00600	Sphingolipid metabolism	18	0.0816527	1	CK_vs_LD
ko00561	Glycerolipid metabolism	24	0.0819796	1	CK_vs_LD
ko00240	Pyrimidine metabolism	18	0.0874947	1	CK_vs_LD
ko00261	Monobactam biosynthesis	4	0.0926469	1	CK_vs_LD
ko00944	Flavone and flavonol biosynthesis	3	0.123619	1	CK_vs_LD
ko00052	Galactose metabolism	196	0	0	CK_vs_MD
ko00940	Phenylpropanoid biosynthesis	149	0	0	CK_vs_MD
ko04712	Circadian rhythm - plant	143	0	0	CK_vs_MD
ko01100	Metabolic pathways	2551	4.9677e-39	7.20317e-37	CK_vs_MD
ko01110	Biosynthesis of secondary metabolites	1515	1.49644e-11	2.16983e-09	CK_vs_MD
ko00500	Starch and sucrose metabolism	285	2.83635e-11	4.11271e-09	CK_vs_MD
ko00906	Carotenoid biosynthesis	74	1.19085e-09	1.72673e-07	CK_vs_MD
ko00941	Flavonoid biosynthesis	76	3.59516e-07	5.21298e-05	CK_vs_MD
ko00945	Stilbenoid, diarylheptanoid and gingerol biosynthe...	56	1.01006e-06	0.000146458	CK_vs_MD
ko00561	Glycerolipid metabolism	135	4.63684e-06	0.000672342	CK_vs_MD
ko00360	Phenylalanine metabolism	51	9.40963e-05	0.013644	CK_vs_MD
ko00564	Glycerophospholipid metabolism	134	0.000119444	0.0173194	CK_vs_MD
ko00604	Glycosphingolipid biosynthesis - ganglio series	53	0.00015553	0.0225519	CK_vs_MD
ko00430	Taurine and hypotaurine metabolism	14	0.000333608	0.0483732	CK_vs_MD
ko00999	Biosynthesis of various plant secondary metabolite...	65	0.000382379	0.055445	CK_vs_MD
ko00196	Photosynthesis - antenna proteins	43	0.000447357	0.0648667	CK_vs_MD
ko00380	Tryptophan metabolism	73	0.000744647	0.107974	CK_vs_MD
ko00943	Isoflavonoid biosynthesis	25	0.000806457	0.116936	CK_vs_MD
ko00531	Glycosaminoglycan degradation	62	0.000996437	0.144483	CK_vs_MD
ko00511	Other glycan degradation	83	0.00100441	0.14564	CK_vs_MD
ko00195	Photosynthesis	120	0	0	CK_vs_SD
ko00500	Starch and sucrose metabolism	338	0	0	CK_vs_SD
ko00196	Photosynthesis - antenna proteins	80	0	0	CK_vs_SD
ko01100	Metabolic pathways	3306	3.55156e-58	5.14976e-56	CK_vs_SD
ko01110	Biosynthesis of secondary metabolites	1891	7.1475e-11	1.03639e-08	CK_vs_SD
ko04712	Circadian rhythm - plant	148	9.44818e-11	1.36999e-08	CK_vs_SD
ko00999	Biosynthesis of various plant secondary metabolite...	96	7.40263e-09	1.07338e-06	CK_vs_SD
ko00270	Cysteine and methionine metabolism	163	2.17312e-07	3.15102e-05	CK_vs_SD
ko00052	Galactose metabolism	202	3.98395e-07	5.77673e-05	CK_vs_SD
ko00941	Flavonoid biosynthesis	88	2.7604e-06	0.000400258	CK_vs_SD
ko00940	Phenylpropanoid biosynthesis	142	4.29419e-06	0.000622658	CK_vs_SD
ko00630	Glyoxylate and dicarboxylate metabolism	129	7.04199e-06	0.00102109	CK_vs_SD
ko00945	Stilbenoid, diarylheptanoid and gingerol biosynthe...	64	7.19357e-06	0.00104307	CK_vs_SD
ko00592	alpha-Linolenic acid metabolism	74	7.33044e-06	0.00106291	CK_vs_SD
ko00561	Glycerolipid metabolism	163	1.28353e-05	0.00186112	CK_vs_SD
ko00460	Cyanoamino acid metabolism	68	1.35543e-05	0.00196538	CK_vs_SD
ko00564	Glycerophospholipid metabolism	165	0.000136438	0.0197835	CK_vs_SD
ko00906	Carotenoid biosynthesis	71	0.000177441	0.0257289	CK_vs_SD
ko00053	Ascorbate and aldarate metabolism	136	0.000241849	0.0350681	CK_vs_SD
ko00943	Isoflavonoid biosynthesis	31	0.000258586	0.0374949	CK_vs_SD
